# Supplementary material for: Leveraging transcriptome and epigenome landscapes to infer regulatory networks during the onset of sexual maturation
Source: BMC Genomics. 2022 Jun 1;23:413. doi: 10.1186/s12864-022-08514-8 (PMC9158274; doi:10.1186/s12864-022-08514-8)
Supplement: Supplementary file 3 — Additional file 3. [file 12864_2022_8514_MOESM3_ESM.xlsx]

## Sheet: Sheet1
Pituitary T2 vs T1 FDR < 0.05
Downregulated genes= 7	logFC	logCPM	PValue	FDR	T1_F1	T1_F2	T1_F3	T1_F4	T2_F1	T2_F2	T2_F3	T2_F4	T3_F1	T3_F2	T3_F3	T3_F4	T4_F1	T4_F2	T4_F3	T4_F4
gene38174|106577049	-3.00371	2.11023	8.37918e-09	0.000245912	226	150	363	82	11	34	30	32	27	21	28	76	35	27	23	31
gene7124|106600766	-3.1157	-0.304229	2.73928e-07	0.00267975	38	48	41	5	2	4	4	7	1	16	41	28	26	27	4	4
gene23449|106562593	-2.33398	4.31781	3.77593e-07	0.0027704	1263	568	1406	928	175	205	220	133	189	176	159	301	366	235	121	63
gene47433|106586204	-2.25136	2.37651	3.77995e-06	0.018489	265	336	185	274	54	29	70	43	138	117	43	14	123	48	21	136
gene31026|106570082	-1.07374	4.63863	4.55546e-06	0.0190991	1113	586	1179	2139	329	476	430	544	558	532	508	404	934	403	489	463
gene14844|106608032	-2.57426	0.0886521	6.22449e-06	0.0202974	65	23	74	102	7	7	4	13	11	17	47	8	16	3	8	17
gene44187|106582983	-1.7929	4.51847	1.13165e-05	0.0332116	1344	927	917	854	394	120	225	340	167	167	266	173	186	100	151	147
Upregulated genes= 3	logFC	logCPM	PValue	FDR	T1_F1	T1_F2	T1_F3	T1_F4	T2_F1	T2_F2	T2_F3	T2_F4	T3_F1	T3_F2	T3_F3	T3_F4	T4_F1	T4_F2	T4_F3	T4_F4
gene16920|106610036	1.79349	12.7788	1.44939e-07	0.00212683	66254	40908	59456	45216	370009	354903	317154	156787	207961	410085	116633	259139	283559	336967	435586	326639
gene37252|106576157	4.52604	0.978659	1.24548e-06	0.00731046	3	3	5	147	8	221	197	4	5	8	3	177	14	160	211	185
gene1860|106611567	1.19167	3.09949	1.77635e-05	0.0473931	89	88	163	102	344	325	455	189	222	358	136	179	186	364	497	569

## Sheet: Sheet2
Pituitary T3 vs T1 FDR < 0.05
Downregulated genes= 75	logFC	logCPM	PValue	FDR	T1_F1	T1_F2	T1_F3	T1_F4	T2_F1	T2_F2	T2_F3	T2_F4	T3_F1	T3_F2	T3_F3	T3_F4	T4_F1	T4_F2	T4_F3	T4_F4
gene28975|106567913	-7.15201	2.56105	1.71539e-86	5.04256e-82	249	248	372	2	427	2	1	309	4	0	0	4	284	444	3	4
gene26966|106566027	-3.89072	-0.489742	3.8225e-05	0.00795089	66	12	44	4	15	70	1	0	2	2	0	4	0	55	32	100
gene38404|106577307	-3.79494	2.93212	1.58692e-13	1.16623e-09	625	321	375	446	138	21	78	91	50	15	17	21	31	19	23	17
gene28006|106566798	-3.51982	-0.772586	0.000150909	0.0188772	2	1	50	2	0	3	3	45	1	1	2	4	2	0	2	2
gene36277|106575197	-3.43055	-0.996787	1.1869e-05	0.00363438	3	4	40	19	35	38	9	34	1	2	2	2	21	42	1	34
gene29293|106568177	-3.35715	-0.240115	5.21773e-08	6.13521e-05	44	24	68	64	5	22	16	8	2	2	5	5	1	2	0	0
gene1320|106607666	-2.97764	0.818325	1.78917e-05	0.00465437	70	102	125	91	7	39	30	4	9	7	5	19	2	27	10	6
gene44548|106583376	-2.75819	0.0350461	0.00042487	0.0374287	95	31	40	35	8	20	3	1	10	2	7	6	1	4	11	4
gene26601|100380445	-2.74408	2.84437	2.85945e-14	2.80188e-10	466	288	371	371	151	53	58	118	44	47	67	34	47	43	37	32
gene47159|106585911	-2.71127	-0.437533	8.52572e-06	0.00298359	30	20	62	24	8	3	3	6	4	2	5	7	10	5	10	11
gene4159|106582123	-2.63437	0.647657	1.57568e-10	3.78494e-07	103	52	68	62	31	12	22	37	9	10	15	9	14	5	11	11
gene10009|100195495	-2.46483	0.742676	0.000279595	0.0291453	14	28	219	9	15	6	50	23	13	13	14	10	13	33	37	11
gene38174|106577049	-2.39912	2.19304	5.95077e-06	0.00220755	226	150	363	82	11	34	30	32	27	21	28	76	35	27	23	31
gene50235|106588661	-2.26329	0.0109917	3.55074e-05	0.00750917	46	35	68	45	18	2	5	8	10	10	8	5	11	2	9	7
gene44187|106582983	-2.25733	4.42428	1.10901e-12	6.52012e-09	1344	927	917	854	394	120	225	340	167	167	266	173	186	100	151	147
gene6691|106600453	-2.23624	-0.323378	2.10687e-07	0.000151057	35	28	27	23	39	54	37	31	10	5	7	4	20	26	12	22
gene52065|106590529	-2.20065	0.560291	4.4877e-09	7.32891e-06	42	60	66	16	22	72	39	65	13	18	5	16	8	9	2	5
gene19617|100380557	-2.19565	0.277642	0.000146857	0.0187628	88	9	67	54	26	31	56	28	12	3	13	14	14	40	34	25
gene23449|106562593	-2.07431	4.36198	5.80152e-06	0.00218643	1263	568	1406	928	175	205	220	133	189	176	159	301	366	235	121	63
gene18362|106611413	-2.07275	-0.0926622	0.000257147	0.0277908	14	13	89	25	23	6	20	29	6	8	12	8	14	97	12	13
gene15626|106608796	-1.93444	0.6037	1.12871e-07	9.47988e-05	46	65	58	51	99	76	90	62	18	23	10	11	40	54	55	39
gene44167|106583002	-1.91246	2.34605	0.000645742	0.0483017	167	215	388	260	91	84	38	31	21	31	54	120	22	58	118	43
gene12959|106606309	-1.87661	1.47871	0.000356767	0.033722	201	27	179	41	146	16	56	32	32	27	34	27	51	25	46	54
gene42863|106581700	-1.87043	2.65363	5.77303e-08	6.28534e-05	416	223	242	421	84	35	170	97	50	74	71	86	77	49	27	167
gene30984|106570180	-1.86779	0.434995	4.33181e-05	0.00854617	33	60	40	20	56	87	42	69	11	27	15	4	40	60	61	43
gene48525|100196222	-1.8556	-0.203317	0.000183607	0.021852	49	16	42	50	27	1	21	20	13	11	8	3	8	3	10	8
gene45918|106584671	-1.80934	-0.192291	3.50485e-05	0.00746584	24	34	34	45	46	49	35	34	8	14	2	13	18	20	16	26
gene50230|106588654	-1.76347	0.490843	2.10109e-07	0.000151057	53	58	57	40	86	71	66	39	16	14	18	15	29	36	38	29
gene45851|106584574	-1.72644	0.426537	1.08633e-05	0.00343374	58	62	43	46	26	8	24	32	21	11	16	13	39	18	27	19
gene9817|106603289	-1.69568	-0.142598	6.24884e-05	0.0106797	30	20	53	34	14	7	23	27	4	11	11	15	20	70	28	9
gene20813|100136452	-1.68114	-0.393205	8.90605e-05	0.0132123	15	29	28	16	30	39	31	34	5	12	8	9	15	31	23	10
gene28974|106567912	-1.64049	3.7346	1.55929e-19	2.29185e-15	471	417	635	102	693	278	186	515	133	158	150	235	584	805	170	163
gene24494|106563651	-1.63864	-0.227959	0.000198313	0.022957	25	34	30	29	31	38	45	30	13	16	4	6	23	29	28	20
gene39094|106577965	-1.60554	-0.184949	0.000180227	0.0217129	17	32	43	21	28	33	53	31	14	11	7	9	15	20	24	22
gene25465|106564617	-1.59013	-0.172304	5.9304e-05	0.0103479	27	34	23	22	41	31	43	39	11	13	10	8	24	20	20	24
gene30043|106568904	-1.56319	-0.378439	0.000373175	0.0348249	23	26	23	23	26	34	24	33	14	12	5	5	16	20	20	16
gene38851|106577766	-1.55911	-0.227629	0.000585961	0.0457689	46	10	33	38	26	18	21	30	8	8	12	13	7	41	20	59
gene22019|106561182	-1.54977	5.22393	0.000283734	0.0292237	1529	409	2184	1218	1269	1850	818	1666	325	161	912	608	428	1740	340	919
gene30096|106568862	-1.54764	0.0867702	0.000150682	0.0188772	35	35	40	42	54	57	42	39	13	14	21	4	22	33	37	21
gene30258|106569294	-1.54321	0.356674	5.87759e-05	0.0103479	25	55	46	33	54	80	58	55	19	16	10	19	26	37	34	26
gene15587|106608698	-1.53885	0.16695	0.000261977	0.0280039	30	30	43	35	53	50	45	56	18	15	18	4	31	18	25	27
gene29584|106568506	-1.5035	0.267459	5.72115e-05	0.0103479	34	49	36	30	54	70	58	49	17	22	11	11	36	49	34	29
gene41143|106580049	-1.48794	1.08403	7.59429e-08	7.44139e-05	66	73	76	71	78	105	83	90	26	33	26	27	52	61	52	49
gene4823|106588682	-1.48436	-0.175802	0.000514832	0.0419501	23	39	27	14	42	34	49	31	15	12	12	5	13	26	24	14
gene15837|106608946	-1.47771	3.98565	0.000547059	0.0435808	1126	198	795	1766	209	158	199	259	252	222	273	110	260	206	189	216
gene24503|106563665	-1.47683	10.6445	0.000295166	0.0296134	84932	73121	57502	52521	24576	6502	29591	17008	27621	19151	29995	10004	29470	8909	16105	21932
gene4180|106582291	-1.4293	0.787454	4.29049e-05	0.00852184	83	54	65	61	28	23	34	41	14	20	33	27	37	17	27	27
gene28994|106567897	-1.40969	4.50865	3.05197e-05	0.00684852	365	1120	434	332	334	444	396	1360	242	305	373	385	935	1437	341	369
gene11932|106605293	-1.39941	5.10328	1.67384e-10	3.78494e-07	1565	1241	1193	1493	851	315	472	985	462	499	671	326	519	247	464	415
gene50932|106589418	-1.39571	5.28043	1.73031e-05	0.00460478	1999	1382	1289	1075	669	241	898	951	642	400	904	254	964	229	760	630
gene31374|106570242	-1.37667	1.42397	1.01472e-06	0.000596574	92	80	102	120	158	138	123	108	46	46	26	32	59	68	76	55
gene50193|106588604	-1.3724	-0.381018	0.000470258	0.0398586	23	27	30	25	34	47	45	21	11	11	9	9	26	15	19	23
gene32046|100195506	-1.36974	0.114054	0.000259095	0.0278236	27	38	42	28	41	50	39	40	19	16	13	10	16	38	25	34
gene9554|100194564	-1.36874	4.68614	9.56722e-08	8.82365e-05	1199	998	928	1103	672	125	708	569	310	354	570	260	517	135	728	497
gene4123|100380645	-1.33891	4.26045	5.69546e-08	6.28534e-05	869	674	704	807	443	191	203	498	235	268	441	183	347	144	215	204
gene31291|106570151	-1.30133	-0.0836268	0.000442874	0.0385169	27	31	32	37	46	45	37	35	14	17	9	12	15	34	25	16
gene22386|106561536	-1.29916	1.55685	0.000379859	0.0352251	129	121	56	105	62	33	60	100	52	53	45	21	44	30	56	34
gene13070|106606417	-1.24163	1.43358	0.000483143	0.0406948	98	93	99	84	81	79	55	82	36	43	68	15	13	64	0	65
gene49732|106588507	-1.22956	4.40823	8.31574e-12	3.49214e-08	711	636	781	515	488	553	129	878	388	229	368	326	271	182	146	123
gene2704|106568028	-1.22741	2.55636	1.92764e-06	0.00096042	203	253	218	210	143	69	133	138	83	71	121	88	117	62	109	122
gene50246|106588672	-1.21102	1.4898	5.77639e-05	0.0103479	110	116	84	73	67	30	64	71	50	40	47	34	42	28	54	41
gene32339|106571236	-1.20514	0.728524	0.000165433	0.020103	56	60	53	58	77	88	89	53	33	24	20	22	45	57	49	33
gene51343|100196374	-1.17911	2.06956	0.000203594	0.0231971	248	112	113	109	94	49	93	102	68	70	77	47	78	53	89	76
gene28100|106566997	-1.15005	3.76082	1.03551e-05	0.00334504	629	481	351	395	367	97	349	394	184	303	251	133	389	151	380	355
gene24191|106563192	-1.1463	2.451	6.7395e-05	0.0113208	151	109	323	165	93	102	109	183	74	77	124	75	81	1282	119	53
gene34016|106572862	-1.13856	2.89377	8.78791e-06	0.00303917	221	295	279	358	336	71	134	219	130	138	139	68	191	53	196	223
gene40523|100194624	-1.09834	7.81832	0.000432328	0.0378235	9668	9518	6713	9438	4246	1227	3798	4547	4263	3192	5493	1848	7057	2753	4032	4137
gene24404|106563630	-1.08878	1.21905	0.00039858	0.0359684	92	83	56	86	38	29	54	76	36	35	51	28	68	26	41	41
gene9218|100195733	-1.07589	4.05985	9.94492e-07	0.000596574	652	539	602	265	366	279	364	473	394	223	248	232	530	316	155	245
gene24108|106563251	-1.07521	1.109	0.000122225	0.0167318	83	59	82	63	35	62	28	62	31	27	44	38	49	23	39	27
gene17991|106610967	-1.05925	2.48882	0.000535788	0.0430329	233	84	144	358	173	421	167	306	97	83	84	110	78	1218	150	487
gene19042|106612026	-1.03363	2.38181	0.000350809	0.0335663	260	144	167	294	109	38	72	124	102	63	115	69	122	62	110	82
gene12330|106605681	-1.02598	6.69375	4.97718e-05	0.0093788	2224	3670	4748	4510	2775	1310	2389	3386	2304	1509	2073	1108	1788	2386	2591	2621
gene25103|106564242	-1.0138	2.36338	0.000509048	0.0417988	256	97	123	284	110	102	149	213	85	63	94	109	116	119	84	152
gene34015|106572870	-1.00114	1.0778	0.000425269	0.0374287	73	63	60	64	131	27	32	78	34	40	41	26	31	8	56	78
Upregulated genes= 146	logFC	logCPM	PValue	FDR	T1_F1	T1_F2	T1_F3	T1_F4	T2_F1	T2_F2	T2_F3	T2_F4	T3_F1	T3_F2	T3_F3	T3_F4	T4_F1	T4_F2	T4_F3	T4_F4
gene21421|106560614	2.07853	2.18659	1.65635e-12	8.11501e-09	33	19	65	25	70	204	149	59	140	172	190	259	201	231	63	59
gene11095|106604485	3.89237	0.967303	2.40675e-11	7.87456e-08	2	0	9	5	4	15	25	13	69	59	54	189	123	167	26	39
gene75|106598624	1.55206	2.46414	2.41091e-11	7.87456e-08	71	48	76	33	100	210	121	86	155	209	193	297	202	213	80	45
gene17649|106610697	1.37231	4.13261	1.007e-10	2.96017e-07	192	156	274	192	209	523	555	375	453	721	702	775	830	780	312	394
gene7776|106601402	3.05506	0.883587	1.46348e-10	3.78494e-07	7	5	3	8	9	50	17	23	45	94	74	119	31	31	10	10
gene44616|106583520	1.08922	4.5724	4.20121e-10	8.82134e-07	341	288	454	328	618	1042	624	462	799	945	607	1019	826	1003	341	223
gene14859|106608041	3.30923	-0.0299567	1.39439e-09	2.73262e-06	3	5	2	1	8	17	13	6	30	39	20	83	70	76	12	11
gene21569|101448049	1.59023	5.70371	2.2971e-09	4.22035e-06	383	422	777	290	850	3319	1811	1088	1966	2049	1379	2781	1392	1934	161	112
gene22851|106562003	1.08962	2.79414	2.58057e-09	4.46225e-06	113	96	118	86	190	268	210	116	223	267	238	245	269	294	214	214
gene41980|106580821	1.23684	5.68438	4.53775e-08	5.83246e-05	484	585	814	631	925	3354	1218	1244	1575	2000	1538	2454	2222	3283	573	367
gene51494|106589940	1.32431	1.88873	4.78235e-08	5.85758e-05	45	38	52	101	98	201	116	75	129	135	134	142	121	187	102	206
gene6281|106599210	2.66506	7.06686	6.17224e-08	6.47997e-05	377	179	1462	232	3772	6619	5110	1837	7854	6381	5829	3671	11429	8960	6913	7673
gene50631|106589061	1.0119	3.3284	9.81905e-08	8.82365e-05	152	163	140	164	292	264	245	210	358	317	373	337	270	197	310	271
gene4132|106581868	2.13542	2.01252	9.90545e-08	8.82365e-05	16	22	37	33	37	385	66	75	102	140	140	301	106	176	57	43
gene16833|100195897	3.01913	-0.153304	1.0454e-07	9.03841e-05	0	3	3	0	28	93	24	12	44	56	25	26	8	27	1	1
gene14272|106607462	1.00827	14.3548	1.29588e-07	0.000102956	274282	237543	453982	259067	382057	1050430	345622	461715	726513	785212	574947	830415	760232	1042439	73799	47267
gene44191|106582978	1.48334	2.40257	1.55575e-07	0.00012035	49	47	116	26	80	177	187	69	153	223	145	286	176	224	164	141
gene19813|106612888	2.8137	1.94616	1.6074e-07	0.000121157	25	29	18	31	32	347	171	21	152	331	23	182	93	169	196	357
gene48002|106586768	1.00133	4.53253	5.23899e-07	0.000342234	293	321	433	371	412	909	580	516	608	849	614	1171	580	1052	469	492
gene4579|106585659	1.3197	2.99486	6.89223e-07	0.000440443	67	111	156	108	118	437	274	124	398	277	232	252	219	259	197	248
gene3066|106571805	1.50524	2.80758	8.01489e-07	0.000501289	63	47	104	80	168	429	207	157	193	296	194	396	99	230	36	29
gene28771|106567725	2.71463	0.176226	9.06399e-07	0.000555094	2	2	9	1	28	34	32	15	21	30	50	92	28	42	85	23
gene22783|106561937	1.7041	2.24953	1.30098e-06	0.000721577	44	23	59	44	117	279	146	100	152	210	107	283	138	186	26	35
gene50255|106588679	1.21469	1.75033	1.53539e-06	0.000835819	53	32	47	89	87	154	129	69	119	113	129	117	106	201	85	154
gene26167|106565093	2.80126	0.0110487	1.58172e-06	0.000838644	4	9	4	8	10	84	69	6	71	39	46	10	33	37	20	111
gene39251|106578148	1.21556	3.0003	2.30699e-06	0.00111174	105	61	134	144	173	581	527	190	241	283	244	395	108	280	89	33
gene30346|106569173	1.48939	1.4318	2.55306e-06	0.00118247	17	41	42	25	47	96	78	38	75	100	87	144	93	125	63	91
gene46931|106585703	1.49315	1.32773	2.57444e-06	0.00118247	27	24	29	57	56	188	61	49	72	123	63	118	36	105	38	29
gene43625|106582462	1.91649	0.864745	2.80689e-06	0.0012694	6	21	22	92	9	21	56	24	42	61	66	122	40	84	77	22
gene19611|106612657	1.0218	3.78192	3.08798e-06	0.00136139	205	156	200	228	291	643	581	359	416	573	375	553	311	399	464	377
gene357|106573748	1.08486	5.19188	3.14042e-06	0.00136139	397	423	567	628	797	1456	955	1003	1304	1294	998	1575	1040	1511	1253	888
gene8211|106601845	2.16937	-0.655658	3.14921e-06	0.00136139	2	6	5	6	13	15	21	7	22	27	15	31	20	21	9	19
gene47645|106586418	1.20156	2.96478	3.22409e-06	0.00137356	100	104	127	115	122	500	288	143	185	377	178	396	175	398	232	136
gene15278|106608464	1.82035	3.01776	3.60589e-06	0.00151427	51	27	88	55	222	578	439	202	283	371	252	402	127	218	44	32
gene16100|106609220	1.02551	3.77204	4.3119e-06	0.00176045	167	161	273	246	291	713	416	314	398	540	333	641	361	691	303	302
gene17720|106610773	2.16482	2.27587	4.39123e-06	0.00176828	24	20	60	75	66	242	139	75	128	83	149	471	72	130	40	31
gene10538|106603978	2.7822	0.695495	4.62362e-06	0.0018367	2	2	6	0	30	116	53	30	44	103	45	90	47	107	13	21
gene12437|106605785	1.9236	0.0857291	4.79175e-06	0.00187811	13	7	9	8	12	32	19	12	25	62	27	49	31	42	10	9
gene40137|106579010	1.23255	4.65098	4.88951e-06	0.00189121	228	220	568	403	525	1166	659	529	789	1083	581	1232	640	1216	220	193
gene50503|106588935	1.72457	1.91378	5.58545e-06	0.00213233	30	20	45	47	35	165	110	81	120	173	75	227	100	220	48	59
gene23286|106562433	1.83456	-0.296851	6.00776e-06	0.00220755	7	9	6	11	12	25	14	10	24	27	37	32	23	28	8	2
gene18304|106611357	1.05419	2.70144	9.41668e-06	0.00317506	73	88	96	157	178	322	244	167	212	253	212	227	188	324	177	334
gene16920|106610036	1.59789	12.628	9.6005e-06	0.00317506	66254	40908	59456	45216	370009	354903	317154	156787	207961	410085	116633	259139	283559	336967	435586	326639
gene2963|106570879	1.82341	-0.0778598	1.03154e-05	0.00334504	6	3	16	8	21	36	22	14	37	35	29	40	15	28	11	8
gene35248|106574138	1.1131	3.28481	1.09857e-05	0.0034355	112	119	175	165	117	462	216	217	326	377	200	481	407	518	120	166
gene30157|106569038	1.8511	0.926619	1.21521e-05	0.00368271	15	12	14	33	43	153	66	39	39	98	52	112	47	97	39	64
gene25160|106564306	1.16922	1.84882	1.33761e-05	0.003917	50	40	87	89	66	131	102	44	145	115	117	129	193	191	73	81
gene48147|106586909	2.45004	-0.246513	1.34582e-05	0.003917	6	1	12	2	13	49	73	5	34	59	12	29	34	57	69	30
gene4130|106581855	1.26711	6.4584	1.38812e-05	0.0040005	846	1040	2024	1756	822	11784	3949	1370	1330	2804	4648	4438	2454	3330	2217	1203
gene14160|106607258	1.37561	2.12299	1.45813e-05	0.00416148	41	44	51	50	105	192	60	106	112	232	116	188	88	281	48	75
gene46263|106584961	1.4277	1.61886	1.54094e-05	0.00427336	34	33	74	32	31	77	36	24	121	86	96	152	145	29	11	55
gene26801|106565710	1.08884	2.1584	1.78897e-05	0.00465437	73	81	54	50	114	293	112	72	182	159	118	159	235	659	107	149
gene8068|106601710	2.04755	-0.251656	1.83937e-05	0.00470411	6	2	10	4	38	32	46	12	21	54	25	28	36	41	76	38
gene48643|106587395	1.60032	2.53674	1.84391e-05	0.00470411	36	45	98	50	71	226	121	113	213	318	89	278	166	333	109	81
gene36605|106575513	1.14437	1.61426	2.15565e-05	0.00523698	53	37	63	59	45	98	70	35	86	109	92	144	146	113	52	27
gene4131|106581861	1.51886	1.61758	2.38753e-05	0.00565999	26	38	53	96	45	405	128	39	50	188	89	141	70	238	72	63
gene50170|106588589	1.53714	0.0689105	2.50036e-05	0.00588004	13	9	12	4	16	52	44	16	33	32	35	51	55	71	35	23
gene10487|106603933	1.16033	2.29768	2.93776e-05	0.00674676	65	38	86	105	126	208	171	118	152	225	135	186	147	218	186	194
gene42377|106581224	6.02246	-0.813205	3.01165e-05	0.00681003	0	0	1	0	1	0	9	0	0	0	63	39	0	0	27	0
gene14741|106607943	1.10631	2.69228	3.14101e-05	0.00697814	67	56	137	97	152	369	204	157	198	234	199	282	155	296	120	141
gene46456|106585027	1.63725	1.15014	3.16851e-05	0.00697814	23	28	17	20	43	163	69	36	55	153	50	81	48	85	81	75
gene482|106587655	1.12735	1.68142	3.18095e-05	0.00697814	40	50	56	45	78	178	135	52	132	84	92	138	103	141	33	40
gene6012|106598217	1.20486	1.7882	3.34082e-05	0.00722108	42	49	48	50	44	175	101	67	155	76	111	146	59	147	81	29
gene25034|106564172	2.16877	1.18565	3.42122e-05	0.00734088	4	15	12	9	31	144	115	50	70	99	52	157	41	51	13	8
gene39934|106578829	1.26635	1.62481	3.68354e-05	0.00773438	35	23	65	21	39	116	52	58	85	122	84	155	67	70	29	19
gene38020|106576693	1.20212	1.3373	3.84075e-05	0.00795089	38	22	43	83	54	278	36	48	84	86	64	123	129	50	34	36
gene48837|106587603	1.65774	0.89266	4.05699e-05	0.00822478	10	14	23	13	33	63	47	40	39	97	59	89	25	43	43	24
gene44651|106583488	1.33239	2.49751	4.14825e-05	0.00829537	59	36	81	39	100	403	247	150	157	275	153	251	203	155	47	88
gene44008|106582846	1.08907	4.66143	4.65098e-05	0.00887793	267	338	445	332	357	1477	889	593	712	1162	460	1275	675	1443	745	959
gene39663|106578575	1.52476	-0.176206	5.49768e-05	0.0101006	10	6	15	5	6	39	39	11	26	35	31	33	19	39	25	27
gene51181|106589626	1.85586	-0.714499	5.74242e-05	0.0103479	3	4	9	9	4	32	32	7	19	24	14	30	11	23	25	27
gene24417|106563572	1.1427	1.21932	5.90185e-05	0.0103479	40	33	36	47	37	168	66	32	74	102	58	89	37	128	97	76
gene20355|106613343	1.30784	0.892266	5.9738e-05	0.0103479	31	21	26	46	27	103	107	25	68	70	40	86	49	93	95	124
gene50946|106589230	1.11204	3.08211	6.23181e-05	0.0106797	118	70	144	70	133	380	325	213	221	388	204	393	149	281	301	330
gene48415|106587299	1.15368	1.14588	6.49984e-05	0.0110445	35	31	25	47	55	97	82	42	76	81	59	91	55	118	81	117
gene28695|106567577	1.68023	1.12378	7.11048e-05	0.0116771	20	16	27	77	29	143	77	39	136	33	63	97	26	42	64	67
gene21861|100380756	1.20809	5.17127	7.39894e-05	0.0120833	432	771	627	309	1353	1872	670	322	1823	1062	1477	773	1293	1472	1780	1504
gene35278|106574171	2.0093	3.54806	7.56728e-05	0.0122224	42	63	78	88	166	820	173	294	517	537	141	749	211	513	53	122
gene51829|106590282	1.03659	2.10916	7.65413e-05	0.0122951	58	50	96	75	82	147	99	79	111	146	117	226	140	203	63	39
gene21240|106560472	2.40316	-0.746768	7.75008e-05	0.0123816	0	5	3	10	3	34	1	8	6	24	19	43	18	32	9	15
gene22776|100136362	1.27252	10.1077	7.86154e-05	0.0124918	7643	16534	22902	21324	14595	93106	12433	18517	33312	73144	30206	25496	65621	124980	2220	3533
gene20059|106612958	1.43332	0.143906	8.00992e-05	0.0126462	15	10	20	26	10	29	18	11	43	30	34	49	21	27	14	11
gene41254|106579949	1.77618	-0.384787	8.0878e-05	0.0126462	7	6	10	6	3	16	17	8	16	31	18	47	38	41	7	15
gene21415|106560607	2.37749	1.73914	8.53665e-05	0.0130022	32	15	43	45	16	26	95	17	21	355	138	61	132	35	21	52
gene21662|106561058	1.04825	3.168	8.64518e-05	0.0130325	82	151	172	77	152	647	552	182	244	411	199	407	165	493	390	526
gene36338|106575259	2.34269	2.03011	8.91831e-05	0.0132123	7	14	23	36	49	243	81	92	122	99	98	392	136	154	7	15
gene44845|106583657	1.02933	1.78407	9.47631e-05	0.0136551	37	51	59	66	38	174	105	77	111	119	95	147	108	190	52	64
gene26446|106565540	1.41972	5.93938	9.52269e-05	0.0136551	597	338	1012	152	1889	2224	3590	1518	2377	3880	1259	1712	2538	2964	4439	3021
gene40388|106579371	2.41128	-0.218981	0.000106808	0.0150226	1	3	3	0	2	34	16	18	36	59	17	24	13	28	38	46
gene13773|106606999	3.08795	3.51831	0.000109791	0.0152958	10	7	11	9	93	558	203	223	296	397	607	862	172	233	43	43
gene21210|101448057	1.32569	0.78292	0.000123914	0.0168091	30	11	19	30	55	95	60	35	49	62	54	81	29	22	25	47
gene43896|100136355	1.1711	13.6242	0.000126997	0.0171248	148754	99567	370050	49124	601603	427320	699571	188223	474580	625526	250431	465192	652834	520622	942593	634763
gene47060|106585809	1.1917	3.12713	0.000134611	0.0179865	96	106	202	90	86	400	455	134	251	348	141	530	160	453	220	297
gene16215|100380757	1.43173	2.22707	0.000137531	0.0180485	36	30	63	35	140	346	155	128	230	201	113	147	122	112	64	96
gene13151|106606495	1.16871	0.985904	0.000138943	0.0181527	24	20	33	42	38	94	66	42	68	60	55	92	64	98	55	80
gene3005|106571288	1.166	5.11128	0.000140195	0.0182353	297	327	670	470	422	1803	744	899	1078	1158	728	2062	664	1535	279	374
gene44355|106583208	1.05865	3.22501	0.000144953	0.0187628	80	98	218	96	249	856	367	223	218	340	309	455	159	270	68	83
gene43924|106582757	1.14413	2.0278	0.00014808	0.0187628	58	31	91	61	98	176	126	76	127	196	88	164	169	257	176	214
gene24835|106563968	1.1428	1.74401	0.0001629	0.020103	38	47	60	125	67	93	52	61	70	98	108	201	54	76	138	95
gene20477|106613482	1.14645	0.964081	0.00016526	0.020103	21	24	28	45	62	71	65	45	72	64	66	66	41	119	63	102
gene43943|106582771	1.49148	1.01665	0.000166838	0.0201826	14	17	41	23	46	100	68	32	52	47	67	137	79	72	41	43
gene12105|106605416	1.5299	0.0310752	0.000183612	0.021852	5	10	20	8	11	39	15	14	25	43	29	50	84	54	10	16
gene9100|106602669	1.68121	-0.0630425	0.000192097	0.0225875	4	12	11	19	5	38	45	15	54	27	26	31	24	22	23	48
gene46633|106585576	1.17462	1.78933	0.000207869	0.0235928	46	23	53	53	90	177	102	91	129	126	93	139	82	186	102	168
gene43699|106582529	1.62913	0.197272	0.000248604	0.0273707	6	9	18	18	31	60	36	20	42	58	18	50	38	58	27	21
gene24804|106563945	1.0277	5.75728	0.000256084	0.027778	659	494	743	920	1407	2306	3367	1761	1792	2146	1397	2232	1469	1976	2461	2818
gene37181|106576074	1.08738	0.880702	0.000263733	0.0280073	26	23	30	28	41	131	51	35	53	68	48	82	42	81	95	51
gene50831|106589339	1.43783	3.06713	0.00026961	0.0284006	64	42	131	157	139	712	251	228	282	380	153	456	175	614	65	50
gene41030|106580141	1.51476	-0.109408	0.000270519	0.0284006	17	9	12	15	19	44	37	6	27	48	28	28	21	35	14	21
gene31535|106570405	1.06516	2.4344	0.000281787	0.0291669	42	65	129	84	85	250	193	117	172	225	131	225	325	577	105	179
gene32286|106571129	1.27608	0.976655	0.000285318	0.0292237	11	34	34	20	24	52	76	32	80	77	58	62	49	76	71	86
gene34573|106573524	1.74146	0.840768	0.000289868	0.0293826	5	15	14	6	8	36	17	46	58	78	42	98	44	96	20	22
gene26433|106565550	1.04983	2.92871	0.000297734	0.0297693	97	68	211	136	133	456	212	130	165	288	215	407	132	244	47	45
gene37909|106576784	1.20222	1.01299	0.000331359	0.0322537	27	24	44	41	30	122	23	24	51	106	50	76	83	137	21	27
gene19920|106612798	1.03894	2.3735	0.000337374	0.0327308	43	63	119	93	81	335	97	117	146	228	130	215	124	218	99	106
gene48247|106587027	1.36459	4.00277	0.000351694	0.0335663	108	106	296	104	450	364	320	417	555	1029	341	459	501	900	603	494
gene37911|106576780	1.47858	0.00782403	0.000354384	0.0337135	15	12	8	32	26	59	21	14	50	34	21	36	37	42	13	25
gene23001|106562090	1.01445	3.94019	0.000370296	0.0347771	205	119	314	125	736	757	637	407	471	798	367	492	594	674	913	746
gene7392|106601023	1.29227	1.12715	0.000375589	0.0349392	19	36	19	43	50	107	32	48	60	109	55	89	66	93	39	43
gene25106|106564250	1.5711	-0.143632	0.000385691	0.0356533	6	8	12	7	8	14	16	16	36	14	33	46	37	19	68	13
gene28115|106567010	1.02842	3.25764	0.000391711	0.0358714	119	115	170	167	219	459	261	233	352	444	151	376	381	548	175	150
gene14939|106608120	1.09463	2.15062	0.000403213	0.0362473	34	43	94	84	70	290	88	115	125	168	132	198	79	207	63	80
gene45096|106583853	1.4477	0.273264	0.000407324	0.0363942	9	15	15	20	19	78	30	22	43	63	21	45	16	72	16	36
gene8985|106602596	1.08416	1.04783	0.000420464	0.0373413	27	33	34	40	28	104	46	34	44	72	63	106	39	91	55	31
gene37587|106576494	2.08183	0.0932008	0.000440851	0.0384547	4	6	1	6	13	90	77	27	39	42	24	62	29	31	9	5
gene18365|106611415	1.34325	0.475176	0.000451085	0.0390003	10	16	20	14	24	104	61	29	42	74	35	45	66	45	36	39
gene52217|106590681	1.41255	0.51158	0.000460927	0.0396626	20	14	13	24	34	86	26	27	45	62	23	75	25	57	17	26
gene36693|106575613	1.4627	-0.192956	0.000461444	0.0396626	7	5	11	11	15	36	35	20	28	32	24	38	21	36	20	23
gene24249|106563549	1.27754	0.390365	0.000466195	0.039838	13	12	24	12	7	64	62	24	30	62	35	56	28	59	43	64
gene41511|106580400	2.32479	-0.972734	0.000498659	0.0412918	3	2	3	2	2	15	47	6	4	5	34	33	3	4	33	3
gene6426|106599349	1.139	1.25194	0.000515171	0.0419501	34	33	42	20	26	130	115	36	69	106	41	116	38	138	87	129
gene14889|106608073	1.67047	0.910116	0.000524615	0.042601	10	11	10	13	18	35	20	57	70	78	62	75	29	66	29	15
gene3697|106577252	1.18305	0.5052	0.000530873	0.0428723	13	18	29	21	31	58	50	23	52	37	44	61	50	46	25	30
gene48181|106586938	1.27099	4.36152	0.000541011	0.0433339	278	94	647	38	978	694	968	236	814	1026	502	655	856	874	1682	1340
gene5023|106590378	1.43082	-0.211259	0.000572393	0.0449895	12	5	18	24	10	36	11	8	21	37	25	37	13	29	5	7
gene16646|100195117	1.06057	2.25656	0.000578145	0.0453204	38	66	94	31	144	442	84	112	121	212	110	225	122	262	133	129
gene5199|106591882	1.21349	0.338625	0.000586981	0.0457689	25	12	21	9	20	65	38	14	29	39	52	54	33	15	6	3
gene6781|106599981	1.17843	1.17109	0.000596275	0.0462224	37	24	39	33	32	130	113	35	90	73	37	114	56	112	16	28
gene47817|106586597	1.16915	0.664338	0.000597513	0.0462224	23	9	35	51	39	71	39	28	55	56	49	57	57	72	49	66
gene39371|106578272	1.30763	1.79559	0.000629928	0.0478485	40	34	58	64	83	225	191	67	127	151	38	189	51	157	232	166
gene42970|106581789	1.1563	0.497132	0.000638501	0.0481266	22	17	14	32	74	56	30	30	35	51	46	61	46	63	39	74
gene4053|106581253	1.07818	0.388004	0.000643253	0.0483017	19	15	26	19	36	39	37	20	42	43	44	45	28	38	19	30
gene11297|106604660	1.44173	-0.146554	0.000645754	0.0483017	7	8	16	1	26	21	60	14	35	45	19	26	33	44	58	42
gene30305|106569209	1.03771	1.42981	0.000670552	0.0492361	29	40	36	45	76	105	70	68	87	80	75	126	50	99	96	82
gene38609|106577512	1.19477	2.69287	0.000671645	0.0492361	106	63	187	69	66	121	176	42	262	179	165	320	123	159	48	51
gene3117|106572331	1.62603	-0.285997	0.000674659	0.049334	4	4	10	18	11	35	23	19	38	29	18	31	19	24	22	30

## Sheet: Sheet3
Pituitary T4 vs T1 FDR < 0.05
Downregulated genes= 76	logFC	logCPM	PValue	FDR	T1_F1	T1_F2	T1_F3	T1_F4	T2_F1	T2_F2	T2_F3	T2_F4	T3_F1	T3_F2	T3_F3	T3_F4	T4_F1	T4_F2	T4_F3	T4_F4
gene49732|106588507	-2.13769	4.20416	5.026e-21	1.48669e-16	711	636	781	515	488	553	129	878	388	229	368	326	271	182	146	123
gene38404|106577307	-4.06837	2.92777	4.90589e-18	7.25581e-14	625	321	375	446	138	21	78	91	50	15	17	21	31	19	23	17
gene26601|100380445	-3.06627	2.81876	2.92799e-17	2.887e-13	466	288	371	371	151	53	58	118	44	47	67	34	47	43	37	32
gene44187|106582983	-2.70457	4.36994	8.76832e-16	6.48417e-12	1344	927	917	854	394	120	225	340	167	167	266	173	186	100	151	147
gene52065|106590529	-3.35084	0.421844	2.40723e-14	1.18676e-10	42	60	66	16	22	72	39	65	13	18	5	16	8	9	2	5
gene11932|106605293	-1.69977	5.04034	2.45776e-13	9.08755e-10	1565	1241	1193	1493	851	315	472	985	462	499	671	326	519	247	464	415
gene6227|106599079	-2.5112	4.22349	1.16504e-12	3.82911e-09	999	1032	841	233	1161	85	211	229	835	173	940	347	142	153	129	173
gene29293|106568177	-5.44169	-0.333861	2.09382e-11	5.16127e-08	44	24	68	64	5	22	16	8	2	2	5	5	1	2	0	0
gene16206|106609283	-2.00971	1.65509	2.0261e-11	5.16127e-08	114	122	171	118	91	23	108	88	37	157	117	83	34	30	35	32
gene30965|106569843	-4.46373	3.97155	3.48381e-11	7.92701e-08	968	35	1099	36	869	6	123	1004	7	52	937	1083	31	57	13	45
gene4123|100380645	-1.68731	4.18351	9.0921e-11	1.79296e-07	869	674	704	807	443	191	203	498	235	268	441	183	347	144	215	204
gene6226|106599076	-2.93468	2.18817	1.00139e-09	1.85132e-06	265	245	232	25	316	12	35	41	247	32	267	102	27	19	21	45
gene4159|106582123	-2.74698	0.640447	1.24852e-09	2.17242e-06	103	52	68	62	31	12	22	37	9	10	15	9	14	5	11	11
gene13071|106606418	-2.06874	5.77979	1.88003e-09	3.08951e-06	3431	2114	2035	2567	1392	577	366	1184	496	883	2234	441	666	235	516	847
gene38174|106577049	-2.8109	2.14552	2.00268e-08	2.57563e-05	226	150	363	82	11	34	30	32	27	21	28	76	35	27	23	31
gene31180|106569960	-2.88367	4.5581	2.404e-08	2.92384e-05	1316	80	1333	147	1350	183	165	1562	116	119	1355	1378	120	196	152	133
gene40033|106578925	-3.04553	0.361126	6.05986e-08	5.58021e-05	40	41	115	44	37	89	60	25	27	22	17	24	3	14	3	8
gene29569|106568495	-1.68816	5.48204	1.13078e-07	8.57651e-05	1865	1845	1711	1644	2351	60	138	1327	435	674	1312	115	1029	409	261	543
gene33200|106572239	-1.6173	3.75131	1.72492e-07	0.000118658	738	390	587	636	418	339	212	308	190	335	370	449	206	251	82	168
gene49947|106588314	-1.50948	1.79916	5.5556e-07	0.000304324	183	103	103	121	65	57	39	115	65	53	180	55	56	45	34	55
gene31485|106570353	-1.2049	6.34221	1.95916e-06	0.000824886	2600	2521	4755	2825	1381	2488	1930	1513	1458	1468	1612	1881	1395	1561	1072	1225
gene41071|106580107	-2.69193	-0.638796	2.41156e-06	0.000963974	13	27	44	22	24	78	39	16	20	13	5	14	8	3	1	4
gene38657|100195042	-1.15119	3.69873	3.84145e-06	0.0013213	500	498	452	594	325	155	333	312	238	190	359	170	301	146	199	207
gene985|106602973	-1.23394	2.67326	4.57568e-06	0.00152077	250	159	230	175	235	135	97	253	102	129	199	80	111	51	118	122
gene32739|106571735	-1.62421	5.71122	9.96797e-06	0.00281191	3841	1409	1647	2637	1657	234	288	952	835	747	1905	372	1080	632	563	438
gene2064|106561529	-1.30663	2.04345	1.11153e-05	0.00301644	177	151	146	219	80	71	69	99	94	72	109	59	80	40	61	68
gene48525|100196222	-2.19035	-0.259934	1.42713e-05	0.00361663	49	16	42	50	27	1	21	20	13	11	8	3	8	3	10	8
gene3608|100196451	-1.23418	6.38488	2.11203e-05	0.00488077	3635	2603	3714	2606	1827	2221	2029	1758	1637	1471	1509	1831	2043	1488	973	776
gene24503|106563665	-1.72601	10.5971	2.84067e-05	0.0059858	84932	73121	57502	52521	24576	6502	29591	17008	27621	19151	29995	10004	29470	8909	16105	21932
gene27960|106566836	-1.03338	3.83314	2.85327e-05	0.0059858	476	328	348	439	290	222	201	770	287	300	347	173	308	197	235	253
gene50235|106588661	-2.49837	-0.0199363	2.91268e-05	0.00599648	46	35	68	45	18	2	5	8	10	10	8	5	11	2	9	7
gene11899|106605265	-1.79313	-0.0994393	2.91125e-05	0.00599648	29	21	51	18	40	119	44	35	16	36	30	26	14	9	6	12
gene31154|100195261	-1.23402	2.922	4.5039e-05	0.00833564	373	245	251	195	221	22	113	178	149	113	218	26	140	58	126	155
gene22592|106561766	-2.61969	0.769559	5.90906e-05	0.0100446	149	9	96	96	22	8	12	33	5	41	40	7	11	7	8	23
gene5774|106597000	-2.14701	0.90828	5.94254e-05	0.0100446	104	64	77	5	132	11	22	50	53	53	1	32	4	21	6	42
gene50246|106588672	-1.32006	1.46998	5.88807e-05	0.0100446	110	116	84	73	67	30	64	71	50	40	47	34	42	28	54	41
gene48721|106587482	-2.38719	-0.123071	6.11194e-05	0.0101568	63	27	47	21	4	46	5	6	11	10	28	27	6	5	8	10
gene28006|106566798	-3.92906	-0.802395	6.31892e-05	0.0104421	2	1	50	2	0	3	3	45	1	1	2	4	2	0	2	2
gene6180|100194912	-1.08459	3.50594	6.93601e-05	0.0108554	552	366	417	317	173	263	904	188	340	194	371	335	222	169	187	195
gene22386|106561536	-1.42126	1.53513	6.9948e-05	0.0108898	129	121	56	105	62	33	60	100	52	53	45	21	44	30	56	34
gene12337|100196333	-1.17109	7.5126	7.80906e-05	0.0117255	8590	5890	8051	5102	3941	6485	4097	2631	3772	3903	8400	5248	4144	2943	2440	2414
gene32150|100195288	-1.64285	1.64926	9.25181e-05	0.0131041	221	85	101	133	67	28	71	56	42	25	78	47	56	25	44	33
gene2704|106568028	-1.10002	2.60831	0.000100417	0.0136875	203	253	218	210	143	69	133	138	83	71	121	88	117	62	109	122
gene23449|106562593	-2.16535	4.35806	0.00011688	0.0147748	1263	568	1406	928	175	205	220	133	189	176	159	301	366	235	121	63
gene15837|106608946	-1.52212	3.98742	0.000115568	0.0147748	1126	198	795	1766	209	158	199	259	252	222	273	110	260	206	189	216
gene22468|106561622	-1.25081	3.12965	0.000114939	0.0147748	313	280	495	331	244	321	140	140	129	112	233	244	171	146	74	160
gene10336|100196589	-1.33915	10.7451	0.000123029	0.0152908	96304	71203	44122	72801	33104	11528	44328	28756	39643	35338	26502	12260	34592	14224	20076	35078
gene17633|106610686	-1.16446	2.92451	0.000126878	0.0153979	243	264	320	214	81	156	129	212	116	87	272	257	203	136	81	72
gene17550|106610609	-1.03557	4.87618	0.000127007	0.0153979	1678	531	1052	1682	556	578	711	705	808	928	735	396	615	410	459	569
gene52200|106590663	-2.07854	2.28589	0.000138173	0.0160759	172	13	362	61	227	556	466	265	77	62	367	801	40	47	49	61
gene5171|106591603	-1.51265	0.242997	0.000146162	0.0164858	60	32	31	73	22	11	30	42	11	19	44	10	9	18	17	18
gene44548|106583376	-3.1436	-0.00105019	0.000174933	0.0187483	95	31	40	35	8	20	3	1	10	2	7	6	1	4	11	4
gene42863|106581700	-1.74517	2.69446	0.000187725	0.0199029	416	223	242	421	84	35	170	97	50	74	71	86	77	49	27	167
gene25235|100195092	-1.05673	4.50114	0.000192378	0.0200725	1123	423	1049	735	552	378	657	491	541	570	1994	595	367	244	453	507
gene19041|106612025	-1.10494	3.8361	0.000202471	0.0208679	755	450	374	789	320	50	178	341	309	186	372	126	275	133	328	223
gene1199|106608665	-1.28644	1.0176	0.000207093	0.0210726	90	66	54	86	53	35	29	66	55	44	82	29	40	31	29	21
gene1320|106607666	-2.86199	0.839859	0.000230112	0.0222441	70	102	125	91	7	39	30	4	9	7	5	19	2	27	10	6
gene50932|106589418	-1.2183	5.34529	0.000287525	0.0256174	1999	1382	1289	1075	669	241	898	951	642	400	904	254	964	229	760	630
gene51745|106590079	-1.52368	0.942102	0.000290794	0.0258309	72	99	61	54	23	20	52	38	24	20	59	23	32	13	32	25
gene27535|106566433	-1.36425	2.09071	0.000294837	0.026096	216	156	162	190	142	39	66	64	95	41	82	50	79	31	70	70
gene49747|106588293	-1.5531	2.11247	0.000338413	0.0278837	234	166	162	273	144	6	12	66	125	54	159	19	72	25	34	102
gene2678|106568217	-1.06079	2.18164	0.000349535	0.0283267	149	169	98	100	130	26	42	182	139	53	229	64	97	56	59	98
gene13412|106606792	-1.63464	3.60621	0.000371897	0.0295154	871	160	691	449	259	237	319	139	242	274	1274	260	135	101	225	169
gene14844|106608032	-2.05629	0.189188	0.000393614	0.0307565	65	23	74	102	7	7	4	13	11	17	47	8	16	3	8	17
gene25328|106564480	-1.77525	2.81239	0.000409621	0.0313901	548	89	389	467	92	48	69	66	69	83	328	91	121	64	73	76
gene41875|106580729	-1.43186	1.50935	0.000432844	0.0327456	133	111	125	94	44	45	43	33	42	63	74	71	51	40	25	45
gene38688|106577579	-4.16769	1.18178	0.000455254	0.0337152	0	160	3	0	0	1	242	250	4	191	155	220	2	14	3	6
gene14850|100169856	-1.23846	16.1649	0.000504246	0.0352615	3394503	2121497	2663924	3391845	2252581	134578	682038	2135235	2048572	808367	2272352	402030	1977290	342530	1175187	1124148
gene35311|106574206	-2.4062	-0.328472	0.00061118	0.0391314	52	54	5	8	70	12	8	8	49	58	14	5	4	7	7	7
gene33272|106572181	-1.84913	-0.145639	0.00061948	0.0394918	42	52	21	16	18	4	6	13	36	2	16	3	13	6	6	14
gene4180|106582291	-1.26202	0.843135	0.000724932	0.0427646	83	54	65	61	28	23	34	41	14	20	33	27	37	17	27	27
gene24108|106563251	-1.13194	1.10165	0.000791348	0.0453645	83	59	82	63	35	62	28	62	31	27	44	38	49	23	39	27
gene9969|106603589	-1.22335	2.19581	0.000813049	0.0463391	111	164	286	78	47	140	166	74	83	66	67	138	41	85	75	91
gene11366|106604717	-1.85712	1.88078	0.000817206	0.0464864	300	26	195	186	34	39	88	56	58	59	172	46	64	32	42	27
gene26583|106565958	-1.07219	3.40842	0.000849966	0.0473024	445	401	410	388	181	191	232	157	172	168	276	191	244	102	183	195
gene13276|106606628	-2.16455	0.0455722	0.000852479	0.0473102	102	14	29	8	8	84	7	13	12	17	9	16	17	7	6	7
Upregulated genes= 236	logFC	logCPM	PValue	FDR	T1_F1	T1_F2	T1_F3	T1_F4	T2_F1	T2_F2	T2_F3	T2_F4	T3_F1	T3_F2	T3_F3	T3_F4	T4_F1	T4_F2	T4_F3	T4_F4
gene19813|106612888	2.98795	2.11168	5.39756e-15	3.1932e-11	25	29	18	31	32	347	171	21	152	331	23	182	93	169	196	357
gene37252|106576157	5.09574	1.48819	3.48745e-14	1.4737e-10	3	3	5	147	8	221	197	4	5	8	3	177	14	160	211	185
gene16920|106610036	2.02657	12.974	1.05098e-11	3.10879e-08	66254	40908	59456	45216	370009	354903	317154	156787	207961	410085	116633	259139	283559	336967	435586	326639
gene6281|106599210	3.15665	7.51205	8.40323e-11	1.77548e-07	377	179	1462	232	3772	6619	5110	1837	7854	6381	5829	3671	11429	8960	6913	7673
gene26446|106565540	1.84915	6.27619	2.30715e-09	3.59187e-06	597	338	1012	152	1889	2224	3590	1518	2377	3880	1259	1712	2538	2964	4439	3021
gene43896|100136355	1.71964	14.0377	2.43752e-09	3.60509e-06	148754	99567	370050	49124	601603	427320	699571	188223	474580	625526	250431	465192	652834	520622	942593	634763
gene43924|106582757	1.59327	2.36077	4.80022e-09	6.76146e-06	58	31	91	61	98	176	126	76	127	196	88	164	169	257	176	214
gene48147|106586909	2.89426	0.129367	1.18858e-08	1.5981e-05	6	1	12	2	13	49	73	5	34	59	12	29	34	57	69	30
gene23001|106562090	1.42131	4.23641	2.56384e-08	2.92384e-05	205	119	314	125	736	757	637	407	471	798	367	492	594	674	913	746
gene33259|106572191	1.16676	6.40228	2.56997e-08	2.92384e-05	833	1369	1787	335	1279	3052	5116	1228	1789	2647	1411	1732	2342	3180	2911	4180
gene21861|100380756	1.36502	5.29626	3.39268e-08	3.71687e-05	432	771	627	309	1353	1872	670	322	1823	1062	1477	773	1293	1472	1780	1504
gene8068|106601710	2.58405	0.174222	4.49924e-08	4.75312e-05	6	2	10	4	38	32	46	12	21	54	25	28	36	41	76	38
gene24141|106563228	1.90786	2.5562	5.83128e-08	5.56417e-05	35	23	93	37	190	179	184	100	182	172	90	148	168	308	274	233
gene33673|106572515	1.40794	2.94545	5.75214e-08	5.56417e-05	93	52	126	91	217	257	283	154	198	279	201	178	273	243	357	311
gene31592|106570460	1.07779	4.56685	5.78659e-08	5.56417e-05	328	317	356	512	563	475	988	525	574	840	509	436	597	1148	743	970
gene7323|106600799	1.92387	0.769901	6.22539e-08	5.58021e-05	11	12	23	16	33	32	29	22	39	33	29	57	72	74	72	56
gene50076|106588562	4.11405	1.15533	6.97568e-08	6.06884e-05	3	6	8	1	6	25	21	6	14	61	4	9	15	74	303	37
gene47956|106586695	2.34248	0.525101	8.03915e-08	6.79423e-05	6	5	13	1	52	32	27	21	25	65	3	26	54	83	62	43
gene17654|106610701	1.19396	3.69489	9.81532e-08	8.06492e-05	147	178	182	106	193	319	476	278	346	321	314	509	321	486	604	512
gene11095|106604485	3.81931	0.90251	1.06754e-07	8.30992e-05	2	0	9	5	4	15	25	13	69	59	54	189	123	167	26	39
gene3922|106579439	2.30534	1.23377	1.18383e-07	8.69507e-05	17	17	26	23	21	17	95	16	32	117	14	55	59	47	115	186
gene51242|100380386	1.28405	8.88606	1.2052e-07	8.69507e-05	4711	8394	9319	1805	6438	37762	31605	4922	13485	16974	4274	7111	14014	25132	16964	15962
gene28761|106567733	1.69716	2.65708	1.66178e-07	0.000117037	56	57	91	69	88	205	193	92	189	157	74	155	331	368	118	200
gene42534|106581393	1.34991	2.48749	1.83299e-07	0.000120489	84	56	79	53	110	122	281	94	144	158	81	146	128	227	268	230
gene47680|106586448	1.58407	4.81771	2.67239e-07	0.000171846	184	347	296	186	330	587	510	583	619	732	502	1037	526	1230	1313	1490
gene24009|106563330	3.72281	3.25562	3.43688e-07	0.000207927	16	44	15	33	49	64	37	56	125	119	33	23	1050	641	62	96
gene22851|106562003	1.06685	2.79254	3.47989e-07	0.000207927	113	96	118	86	190	268	210	116	223	267	238	245	269	294	214	214
gene2969|106570956	1.03648	5.23259	3.51465e-07	0.000207927	438	518	767	488	477	2184	1267	759	886	1373	1020	1390	1354	1862	1022	1171
gene26167|106565093	2.95508	0.177914	3.60081e-07	0.000208847	4	9	4	8	10	84	69	6	71	39	46	10	33	37	20	111
gene48181|106586938	1.87345	4.82341	4.72408e-07	0.000268728	278	94	647	38	978	694	968	236	814	1026	502	655	856	874	1682	1340
gene1860|106611567	1.52177	3.34586	4.93012e-07	0.000275157	89	88	163	102	344	325	455	189	222	358	136	179	186	364	497	569
gene51101|106589205	1.54323	2.69994	6.74068e-07	0.000356052	67	48	105	60	103	248	179	113	70	165	64	273	115	274	313	329
gene20355|106613343	1.69523	1.18537	6.91927e-07	0.000359073	31	21	26	46	27	103	107	25	68	70	40	86	49	93	95	124
gene51494|106589940	1.4513	1.99275	7.21257e-07	0.000367841	45	38	52	101	98	201	116	75	129	135	134	142	121	187	102	206
gene4338|106583575	1.65718	4.54723	7.60931e-07	0.000381497	216	85	474	75	770	922	1507	387	512	978	385	604	604	915	1254	1026
gene47957|106586697	1.86705	1.9573	8.1727e-07	0.000402914	21	25	45	8	129	108	101	75	95	144	30	79	98	254	160	129
gene2444|106565394	1.079	3.98326	1.11925e-06	0.000533992	207	155	263	268	348	620	554	402	621	546	302	509	519	711	512	550
gene41340|106579876	1.21313	3.57639	1.16135e-06	0.000545283	141	150	180	341	263	498	328	247	355	374	350	394	264	495	363	672
gene19147|106612138	1.52677	1.52985	1.34824e-06	0.000613551	38	19	39	26	45	122	117	50	73	131	40	91	75	109	138	125
gene5682|106596311	2.09504	1.87695	1.3993e-06	0.000627141	18	29	44	30	40	108	71	46	77	97	38	101	170	286	54	114
gene30581|106569469	1.49945	2.90209	1.46792e-06	0.000648077	68	76	124	28	30	183	224	122	57	87	89	217	124	314	284	463
gene48552|106587181	1.42728	2.79125	1.85412e-06	0.000806544	68	47	134	79	120	353	178	130	168	229	94	184	163	338	325	245
gene31269|106569877	4.12447	2.01736	1.88307e-06	0.000807262	4	9	6	91	21	78	15	24	20	46	29	17	581	147	26	25
gene30802|106569688	6.1252	-0.700995	2.2155e-06	0.000910201	0	1	0	5	2	1	2	0	2	21	0	0	37	70	0	5
gene44008|106582846	1.12228	4.69687	2.36686e-06	0.000959066	267	338	445	332	357	1477	889	593	712	1162	460	1275	675	1443	745	959
gene22869|106562040	1.10534	3.98033	2.50371e-06	0.000987465	197	175	344	133	253	646	860	295	468	426	333	454	347	740	482	751
gene17829|106610863	1.38967	3.63671	2.85687e-06	0.00109748	131	201	234	81	131	639	453	112	193	452	263	294	258	690	361	630
gene23155|106562313	1.38421	2.54113	3.00801e-06	0.00114073	38	98	98	43	52	286	218	82	95	187	94	481	160	303	199	231
gene11110|106604470	1.04532	4.31982	3.0737e-06	0.00115089	252	364	318	219	267	1207	996	356	506	782	449	599	450	998	572	878
gene11297|106604660	1.88032	0.181559	3.21112e-06	0.00118232	7	8	16	1	26	21	60	14	35	45	19	26	33	44	58	42
gene26444|106565541	1.56731	1.19089	3.2376e-06	0.00118232	20	19	34	7	44	33	131	39	63	106	16	47	78	74	122	77
gene14859|106608041	3.26602	-0.0564102	3.32456e-06	0.00119927	3	5	2	1	8	17	13	6	30	39	20	83	70	76	12	11
gene31685|106570545	1.93677	0.0115265	3.65836e-06	0.00128826	9	8	10	7	13	26	23	11	13	10	15	11	27	32	38	61
gene42918|106581832	1.33716	5.70916	3.62627e-06	0.00128826	482	1131	693	463	754	2031	3674	585	1805	1029	1188	1383	1318	2188	1511	3098
gene10187|106603620	1.42774	1.96681	3.84151e-06	0.0013213	55	36	74	60	117	156	104	44	97	195	73	88	83	176	197	143
gene26790|106565720	2.20701	1.37291	4.36816e-06	0.00148517	15	19	20	20	64	43	17	35	38	34	37	34	23	142	110	172
gene44578|106583547	1.99894	0.823997	5.03053e-06	0.0016352	9	12	29	6	92	42	69	18	38	58	20	35	30	69	87	105
gene972|106603085	1.05155	5.99989	5.02951e-06	0.0016352	1008	504	1626	305	1217	2018	2440	1124	1441	1716	774	1306	2002	2000	2754	2480
gene19307|100195362	1.32025	7.39007	7.07631e-06	0.00215791	1383	1265	2612	883	5838	6361	6127	4575	3697	6423	3931	4609	4592	6352	6917	7921
gene43590|106582433	1.2454	2.50425	8.33489e-06	0.00247434	71	75	120	86	59	164	164	67	111	191	78	135	116	238	265	227
gene28771|106567725	2.59657	0.0820632	9.93306e-06	0.00281191	2	2	9	1	28	34	32	15	21	30	50	92	28	42	85	23
gene18703|106611776	1.7943	3.02372	9.98141e-06	0.00281191	97	79	92	121	66	307	137	92	148	228	78	142	487	566	103	176
gene39967|106578860	1.72265	3.07332	9.95335e-06	0.00281191	67	59	174	21	181	203	317	96	177	400	97	240	120	312	606	334
gene38781|106577657	1.25872	1.98895	9.89506e-06	0.00281191	45	48	56	60	54	175	118	81	79	171	87	117	140	201	100	148
gene44191|106582978	1.25272	2.25131	1.03295e-05	0.00288251	49	47	116	26	80	177	187	69	153	223	145	286	176	224	164	141
gene32667|106571471	1.16786	3.16751	1.06143e-05	0.00293431	127	87	137	200	222	363	246	204	229	257	284	274	207	415	254	458
gene27702|106566668	1.37635	2.25873	1.20337e-05	0.0031782	53	45	61	41	150	153	124	105	62	136	51	79	94	211	239	186
gene10487|106603933	1.20083	2.33871	1.33905e-05	0.00350522	65	38	86	105	126	208	171	118	152	225	135	186	147	218	186	194
gene33276|100195894	3.92844	1.29001	1.4502e-05	0.00361663	3	5	6	13	3	20	4	15	4	51	3	11	173	263	2	34
gene29535|106568457	2.39045	0.986541	1.45497e-05	0.00361663	4	13	13	12	33	62	39	31	74	51	27	14	142	104	26	67
gene26801|106565710	1.91048	2.77472	1.44022e-05	0.00361663	73	81	54	50	114	293	112	72	182	159	118	159	235	659	107	149
gene45003|106583764	1.046	2.47827	1.51124e-05	0.00372521	76	82	103	89	113	198	224	98	133	136	113	163	132	260	202	202
gene31003|106570104	1.89312	0.15777	1.72095e-05	0.00420708	9	5	7	1	93	48	37	23	44	66	16	20	41	38	51	44
gene21662|106561058	1.30947	3.36133	1.75069e-05	0.00424472	82	151	172	77	152	647	552	182	244	411	199	407	165	493	390	526
gene10371|106603823	1.51974	1.66919	1.97859e-05	0.00468214	25	33	40	13	62	137	133	63	97	118	41	52	62	109	169	154
gene50255|106588679	1.34231	1.85288	2.02452e-05	0.0047528	53	32	47	89	87	154	129	69	119	113	129	117	106	201	85	154
gene22566|100195962	2.14089	0.277686	2.2104e-05	0.00506849	6	12	3	9	24	59	62	20	32	61	11	46	46	68	24	60
gene48812|106587576	1.30556	2.01786	2.38502e-05	0.00534461	38	45	90	50	66	211	161	58	91	147	78	116	85	186	175	162
gene21086|106560269	1.53165	2.91081	2.49757e-05	0.0054335	63	57	103	49	178	199	260	166	164	222	148	225	118	252	434	387
gene18304|106611357	1.1674	2.79149	2.77606e-05	0.00595043	73	88	96	157	178	322	244	167	212	253	212	227	188	324	177	334
gene47200|106585953	1.36969	1.66357	3.10198e-05	0.0062847	28	36	46	43	74	131	98	63	58	106	31	97	66	162	113	139
gene52027|100196408	2.54249	0.396463	3.32395e-05	0.00664341	13	10	6	4	19	7	40	6	71	10	14	13	10	32	69	117
gene18425|106611473	1.35156	1.55848	3.44272e-05	0.0068346	33	36	31	39	40	86	93	61	73	85	92	44	76	143	83	142
gene48415|106587299	1.36186	1.30477	3.80677e-05	0.00750695	35	31	25	47	55	97	82	42	76	81	59	91	55	118	81	117
gene5746|106596897	1.03194	2.29916	3.9223e-05	0.00768355	71	49	92	78	66	262	351	110	169	134	92	178	135	175	195	193
gene15967|106609055	1.29597	1.04999	4.0105e-05	0.00780465	29	32	29	39	64	76	129	24	53	56	25	34	58	85	67	94
gene29675|106568599	4.66231	-0.86924	4.14811e-05	0.007881	0	1	0	0	23	42	6	2	1	4	4	4	0	57	3	37
gene5699|106596444	1.88817	1.6523	4.11297e-05	0.007881	17	23	50	35	55	83	75	42	53	69	33	87	158	236	49	72
gene13065|106606414	1.61452	0.233299	4.07877e-05	0.007881	13	17	14	0	25	45	37	9	21	48	17	7	42	49	32	54
gene12122|106605407	1.1171	3.11533	4.15631e-05	0.007881	71	129	128	84	204	574	236	216	169	345	236	282	321	401	251	286
gene9010|106602581	3.65123	1.7905	4.3055e-05	0.00811189	12	11	8	20	9	26	13	18	36	17	21	28	31	601	29	17
gene2261|106563511	1.16959	2.17232	4.37994e-05	0.00819991	52	49	75	104	139	216	136	99	114	137	126	137	107	207	132	216
gene48247|106587027	1.37115	4.02029	4.53698e-05	0.00833564	108	106	296	104	450	364	320	417	555	1029	341	459	501	900	603	494
gene15482|106608590	1.22967	1.51317	5.00717e-05	0.00908662	35	32	61	25	53	100	79	39	60	79	15	60	78	101	139	98
gene41366|106579855	4.7177	1.27552	5.23877e-05	0.00939168	4	3	9	15	2	8	7	1	3	6	11	3	427	26	7	4
gene39371|106578272	1.51525	1.95785	5.32171e-05	0.0094829	40	34	58	64	83	225	191	67	127	151	38	189	51	157	232	166
gene46669|106585530	1.69499	0.163073	5.4088e-05	0.00950064	6	10	15	6	25	58	41	18	25	42	21	29	26	52	53	39
gene14271|106607524	1.21996	1.50619	5.42802e-05	0.00950064	42	28	57	14	36	134	139	40	58	106	46	95	74	136	84	122
gene50170|106588589	1.78483	0.257623	5.61749e-05	0.00977443	13	9	12	4	16	52	44	16	33	32	35	51	55	71	35	23
gene24804|106563945	1.17539	5.87038	5.71264e-05	0.00988187	659	494	743	920	1407	2306	3367	1761	1792	2146	1397	2232	1469	1976	2461	2818
gene14464|106607687	1.7409	3.05683	6.73445e-05	0.0106865	100	48	94	41	13	503	620	143	92	150	73	214	82	647	225	428
gene14638|106607820	1.73834	1.60289	6.7488e-05	0.0106865	26	33	45	28	34	97	67	32	49	48	38	41	56	270	80	85
gene11547|106604902	1.68245	0.0304577	6.78356e-05	0.0106865	6	15	15	29	19	35	26	8	16	44	16	20	32	40	31	51
gene5966|106597294	1.18306	4.83542	6.72898e-05	0.0106865	312	194	588	289	963	718	1031	696	548	730	529	645	764	1184	724	1611
gene44168|106583001	1.06692	3.82711	6.66602e-05	0.0106865	153	225	341	135	212	582	571	197	257	375	242	410	254	568	593	648
gene46254|106585186	1.06528	2.75989	6.73703e-05	0.0106865	108	57	96	85	175	271	165	178	177	194	165	225	205	275	213	281
gene51684|100196214	1.04008	2.98915	6.79198e-05	0.0106865	87	106	123	155	198	328	216	202	205	224	223	206	251	332	192	365
gene10940|106604307	1.86763	0.450008	7.46752e-05	0.011386	12	4	14	0	55	66	69	26	49	51	23	13	62	24	60	69
gene46058|106584787	1.13259	2.20391	7.6884e-05	0.0116032	64	52	51	84	108	184	190	118	160	166	96	123	126	160	181	201
gene41005|106580164	2.70179	-0.783204	8.42251e-05	0.0123336	4	1	3	8	4	2	13	5	35	4	5	13	27	3	15	48
gene47822|106586600	3.28727	1.47702	8.62619e-05	0.012559	14	16	17	14	8	25	7	2	22	15	12	8	250	235	8	25
gene51411|106589855	1.55214	0.56901	8.70384e-05	0.012559	21	7	24	20	27	60	46	20	32	42	36	35	46	84	50	44
gene32251|106571102	1.11329	4.12563	8.69374e-05	0.012559	198	159	301	278	207	794	814	462	420	552	171	638	324	751	677	817
gene31535|106570405	1.67092	2.87744	9.4514e-05	0.013251	42	65	129	84	85	250	193	117	172	225	131	225	325	577	105	179
gene21359|106560548	1.01109	3.19088	9.45218e-05	0.013251	143	108	143	260	221	359	289	211	275	274	265	293	194	398	249	470
gene31817|106570679	2.30976	1.69881	0.00010044	0.0136875	27	19	26	20	25	25	237	34	36	221	29	43	31	287	28	230
gene12550|106605883	1.77612	-0.549251	0.000101806	0.0136875	3	6	7	7	11	13	9	11	17	18	12	13	19	28	27	26
gene20771|106613745	1.26564	2.23352	0.000102263	0.0136875	53	60	63	35	46	126	147	96	100	121	67	95	156	301	98	147
gene43596|106582437	1.16315	3.98121	0.000101818	0.0136875	258	172	297	580	211	392	760	252	461	488	413	567	353	1054	605	321
gene37179|106576072	1.12622	2.80092	0.000104462	0.0138565	88	75	171	56	140	430	247	105	141	146	136	283	139	349	202	333
gene33548|106572407	2.91341	-0.940465	0.00010754	0.014201	3	1	4	2	0	5	0	2	4	11	2	3	29	43	2	9
gene11382|106604735	3.08095	0.238526	0.000109699	0.0142549	7	4	4	5	3	9	7	8	12	2	2	0	151	35	11	8
gene48073|106586811	1.79565	2.8995	0.000109876	0.0142549	55	71	167	91	35	357	114	41	88	221	100	104	311	587	89	246
gene47198|106585949	1.10075	1.59774	0.000111712	0.0144299	40	44	41	61	79	108	92	62	67	126	35	78	76	120	111	125
gene14021|106607371	1.50232	0.664883	0.000122581	0.0152908	11	14	26	4	37	20	92	28	91	13	74	11	36	85	58	60
gene16724|106609810	1.06528	2.53304	0.000124207	0.0153725	84	73	97	86	104	283	229	117	159	258	109	196	101	277	215	241
gene46456|106585027	1.35861	0.965321	0.000127015	0.0153979	23	28	17	20	43	163	69	36	55	153	50	81	48	85	81	75
gene30346|106569173	1.32216	1.32727	0.000126679	0.0153979	17	41	42	25	47	96	78	38	75	100	87	144	93	125	63	91
gene4852|106588894	1.27073	1.73511	0.000128997	0.015563	22	61	67	10	32	174	149	39	60	130	77	97	108	151	104	130
gene50409|106588839	1.11722	2.01047	0.000129428	0.015563	54	45	65	59	72	155	140	87	69	113	50	114	80	156	157	190
gene351|106573019	1.22133	3.59208	0.000131147	0.0157058	113	134	331	129	113	508	532	154	221	265	151	442	225	376	618	587
gene26207|106565344	2.45111	0.0693095	0.000132251	0.0157742	2	19	3	3	10	22	32	4	30	25	3	62	14	67	51	44
gene22570|106561732	1.41067	1.65487	0.000138	0.0160759	23	30	65	32	35	97	126	52	90	86	46	72	131	178	60	109
gene6441|106599326	1.1495	2.02396	0.000135452	0.0160759	63	65	67	44	54	189	163	51	67	163	73	98	126	236	94	135
gene23261|106562413	1.108	2.34575	0.000139436	0.0160881	62	46	87	85	92	215	215	127	146	158	121	234	127	247	194	166
gene50942|106589430	1.23016	2.50484	0.000141706	0.016184	56	58	66	79	88	209	194	158	147	216	76	180	136	290	184	236
gene12062|106605450	1.09823	2.79978	0.000144934	0.0164259	82	63	129	187	144	324	196	172	191	194	237	222	166	258	209	382
gene26250|106565373	1.04249	2.68462	0.000149566	0.0167582	78	61	123	111	159	287	177	160	165	187	148	220	170	293	180	279
gene7538|106601166	1.92618	0.113669	0.000150255	0.0167718	7	5	18	6	36	37	42	12	11	28	12	26	16	28	67	59
gene40807|106579686	1.41294	1.5518	0.000155207	0.0172595	23	18	58	42	57	198	186	60	74	103	62	77	65	154	111	116
gene17649|106610697	1.14835	3.98714	0.000156495	0.0173375	192	156	274	192	209	523	555	375	453	721	702	775	830	780	312	394
gene48004|106586767	1.60391	0.0613933	0.000168833	0.0184934	9	5	12	7	38	32	34	22	28	50	18	33	33	49	39	34
gene5996|106598127	1.5329	1.09862	0.000173822	0.018716	11	18	28	21	62	127	72	50	46	84	30	88	69	123	71	65
gene43083|106581929	1.34942	1.74843	0.000174	0.018716	41	38	39	42	52	127	110	67	100	90	57	117	106	222	65	114
gene354|106573499	1.20085	1.96653	0.000187567	0.0199029	57	39	65	26	88	107	114	73	88	97	50	96	79	109	220	164
gene26751|106565755	1.69381	1.32169	0.000194718	0.0202097	22	39	38	21	37	37	164	13	59	88	15	37	35	114	83	169
gene22704|106561866	1.03708	1.72393	0.000196996	0.0203746	48	41	49	48	67	89	114	74	97	112	63	98	84	115	123	144
gene26398|106565579	2.98429	3.22211	0.000205169	0.0210492	81	43	34	11	12	64	186	47	20	221	17	24	27	1443	61	266
gene21671|106561050	1.16894	4.5866	0.000209882	0.0210878	272	266	560	103	74	1039	875	400	253	544	286	942	354	673	1059	1510
gene26621|106565878	1.0866	4.40298	0.000208683	0.0210878	287	240	543	91	164	968	1396	300	364	501	347	957	302	846	842	1117
gene13151|106606495	1.22586	1.0383	0.000213212	0.0211758	24	20	33	42	38	94	66	42	68	60	55	92	64	98	55	80
gene7866|106601470	1.69409	-0.601894	0.000219369	0.0216298	5	6	7	9	23	20	19	9	18	12	15	20	15	29	22	29
gene12175|106605522	1.45931	0.302498	0.000224339	0.0219734	9	10	27	9	11	33	26	16	15	48	10	25	44	36	44	57
gene43892|106582723	1.47685	0.426037	0.00022947	0.0222441	12	20	22	4	16	31	47	12	21	23	27	35	30	45	52	73
gene18277|106611319	1.0374	3.21834	0.000247298	0.0235658	152	173	156	155	75	319	244	117	153	359	162	289	277	560	193	307
gene46660|106585537	1.23713	2.26076	0.000257962	0.024301	38	45	70	72	61	342	194	132	143	157	55	149	112	240	164	197
gene13446|106606804	1.33479	3.30613	0.000264935	0.024644	108	101	101	187	135	381	373	252	486	177	112	149	310	146	552	495
gene31204|106569942	2.01878	-0.2351	0.000274956	0.025337	7	6	8	4	4	29	18	9	13	22	13	21	19	69	10	35
gene51760|106590208	1.00509	1.98511	0.00027679	0.0253481	54	40	65	74	89	146	147	102	96	149	53	127	113	156	136	151
gene1865|106613597	1.36418	1.50077	0.000282223	0.0254935	43	44	48	41	50	163	121	17	63	91	36	56	63	95	159	107
gene43226|100195061	1.80398	-0.395885	0.000285905	0.0255825	2	8	11	6	6	39	35	9	31	41	6	13	17	39	37	20
gene3119|106572366	1.95947	-0.638778	0.000295948	0.026096	3	1	6	5	12	26	23	13	8	7	14	29	11	29	27	29
gene20240|106613229	1.08187	2.33065	0.000296425	0.026096	54	62	72	103	126	226	134	132	183	141	162	159	112	222	159	233
gene7564|106601202	1.34145	1.53669	0.000302582	0.0264804	27	23	43	17	31	104	84	69	65	52	81	114	108	151	113	59
gene51181|106589626	1.78783	-0.745783	0.000305949	0.0266176	3	4	9	9	4	32	32	7	19	24	14	30	11	23	25	27
gene6426|106599349	1.31722	1.38889	0.000309959	0.0268087	34	33	42	20	26	130	115	36	69	106	41	116	38	138	87	129
gene40388|106579371	2.21353	-0.343524	0.000313364	0.0268349	1	3	3	0	2	34	16	18	36	59	17	24	13	28	38	46
gene11322|106604680	1.8306	4.71654	0.000321287	0.0273881	313	257	278	317	341	582	283	301	400	508	303	317	1820	1984	192	350
gene14766|106607958	1.54646	0.939152	0.000327661	0.0275755	22	15	20	15	15	69	33	37	21	23	32	28	31	122	84	57
gene13705|106606938	1.51271	1.71902	0.000325757	0.0275755	23	35	26	80	39	221	136	83	83	144	45	103	58	133	118	206
gene48183|106586940	1.17379	2.37085	0.000328147	0.0275755	70	71	91	85	87	88	152	81	89	185	86	102	90	123	244	305
gene1342|106607864	1.07117	1.91614	0.000336788	0.0278693	46	57	57	85	109	168	92	78	90	122	162	110	118	190	80	151
gene32418|106571269	1.77361	1.75515	0.000340119	0.0279465	12	18	65	19	9	186	255	58	35	70	33	109	39	210	142	160
gene17880|106611068	1.12199	1.35573	0.000345169	0.0282047	29	32	57	23	4	106	109	39	39	50	57	92	65	90	83	128
gene45633|106584371	1.39683	0.741218	0.000346948	0.0282719	12	26	31	27	15	67	55	18	35	51	34	46	66	85	38	58
gene20477|106613482	1.35229	1.12028	0.000355215	0.0287084	21	24	28	45	62	71	65	45	72	64	66	66	41	119	63	102
gene41834|106580671	1.67644	-0.142312	0.00036444	0.0292145	8	18	7	15	4	33	64	5	11	21	22	20	26	29	34	46
gene40869|106579757	1.24865	3.596	0.000369864	0.0294894	165	146	156	189	188	358	302	247	157	248	185	266	209	215	685	714
gene51132|106589585	1.06886	2.24198	0.000378937	0.0299705	49	65	89	141	127	192	100	99	156	128	165	146	89	224	150	218
gene35659|106574584	1.32699	2.83728	0.000388149	0.0306172	44	45	156	37	193	227	419	170	134	199	207	188	198	232	224	438
gene2616|106567152	1.60444	1.35519	0.000392942	0.0307565	17	10	52	16	79	81	90	47	61	96	50	106	55	65	144	136
gene30157|106569038	1.5284	0.702515	0.000406427	0.0313893	15	12	14	33	43	153	66	39	39	98	52	112	47	97	39	64
gene30455|106569312	1.2138	2.71582	0.000405429	0.0313893	66	35	116	56	205	214	214	185	87	198	84	153	175	240	264	296
gene13794|106607011	2.78216	1.15446	0.000414458	0.0316787	0	2	5	58	54	75	190	49	51	57	102	139	73	70	133	124
gene42970|106581789	1.30698	0.612686	0.000421509	0.032052	22	17	14	32	74	56	30	30	35	51	46	61	46	63	39	74
gene4341|106583607	1.25986	0.771684	0.000421462	0.032052	29	16	26	11	36	69	94	25	41	59	28	32	38	59	83	66
gene23581|106562734	1.38457	0.287666	0.00042673	0.0323658	7	16	21	29	25	63	49	19	40	36	37	30	31	48	46	52
gene12026|106605376	1.22001	0.97924	0.000437485	0.0329282	20	29	24	29	41	65	60	40	34	50	37	66	50	86	58	91
gene42740|100846969	1.99626	-0.660053	0.000440842	0.0330967	2	3	7	6	10	23	32	10	14	23	7	34	7	18	33	37
gene39786|106578681	1.42092	4.19107	0.000442423	0.0331313	147	83	177	41	1056	739	794	612	500	799	673	396	659	556	674	956
gene12572|106605922	1.37256	0.668216	0.000443817	0.0331518	16	25	18	25	31	32	40	24	33	39	45	45	29	56	75	74
gene27698|106566670	1.81003	1.59258	0.000447107	0.0333134	21	19	33	32	18	154	40	59	64	53	29	80	125	268	44	52
gene38371|106577279	2.51298	0.83456	0.000452369	0.0336208	10	5	9	22	17	38	20	27	3	19	12	9	8	207	50	48
gene47817|106586597	1.28197	0.753914	0.000457637	0.0337152	23	9	35	51	39	71	39	28	55	56	49	57	57	72	49	66
gene46633|106585576	1.25044	1.85525	0.000475688	0.0346573	46	23	53	53	90	177	102	91	129	126	93	139	82	186	102	168
gene4163|106582146	1.36087	1.59783	0.000480084	0.0347162	53	40	52	32	17	165	73	19	68	107	28	49	150	160	68	74
gene21421|106560614	1.59937	1.82667	0.000493172	0.0351494	33	19	65	25	70	204	149	59	140	172	190	259	201	231	63	59
gene2617|106567246	1.50404	1.11122	0.000493165	0.0351494	15	12	57	17	50	47	76	27	44	64	41	89	43	82	109	96
gene17713|106610767	1.47231	1.34588	0.000496411	0.0351494	24	21	53	15	48	62	55	34	51	70	27	85	45	54	129	162
gene39658|106578564	1.26204	2.35716	0.000497265	0.0351494	72	91	100	55	66	146	223	30	77	151	85	73	88	236	204	241
gene11036|106604374	1.32455	1.02627	0.000503874	0.0352615	15	25	35	47	37	36	45	37	35	46	33	34	55	124	64	57
gene7423|100196003	1.23649	0.774226	0.0005055	0.0352657	22	13	24	29	29	78	46	39	56	70	38	59	65	69	47	64
gene28509|106567402	1.42604	1.72864	0.000514708	0.0356559	27	34	67	18	50	184	183	49	77	154	39	98	40	177	99	196
gene45029|106583791	2.26624	0.336826	0.000520043	0.0358575	9	11	11	99	1	99	123	9	14	3	125	103	90	9	14	96
gene19070|106612053	1.04043	1.88988	0.000537071	0.0367744	54	46	49	68	97	192	98	89	126	116	117	121	88	144	107	188
gene13122|106606469	1.43626	0.00815407	0.000548467	0.0371964	12	8	18	13	8	27	27	12	17	54	15	27	31	56	24	34
gene1291|106607406	1.37734	0.0667627	0.000549522	0.0371964	15	15	12	15	25	40	18	11	28	39	15	17	32	46	27	45
gene28857|106568024	1.6661	-0.223833	0.000568233	0.0377715	7	6	7	9	17	37	23	17	12	14	7	27	22	51	17	37
gene23003|106562089	1.02633	2.65743	0.000568214	0.0377715	96	43	154	78	162	315	133	127	133	194	84	151	164	232	300	198
gene37325|106576227	1.13846	1.8616	0.000572983	0.0379168	38	43	73	55	54	146	182	70	85	133	59	131	68	206	123	130
gene9567|106603038	1.12287	1.65509	0.000582702	0.0383029	60	24	47	59	76	122	81	64	78	96	113	80	75	147	87	145
gene41441|106580341	1.48745	4.01406	0.000590885	0.0385836	89	82	407	256	451	300	594	300	347	601	157	299	230	625	966	731
gene1316|106607607	1.79409	-0.128611	0.000600559	0.0388097	7	17	8	5	22	18	29	4	19	51	25	22	35	17	29	58
gene43599|106582440	1.36083	0.951656	0.000608426	0.0390396	12	19	41	9	38	43	72	33	59	82	40	51	39	73	83	92
gene37835|106576851	1.8334	2.32543	0.000627896	0.0395173	51	25	118	31	13	557	84	27	56	33	42	57	73	167	98	506
gene39727|106578645	1.85711	-0.772092	0.000640858	0.0399086	5	1	9	4	2	32	18	7	10	2	2	8	29	14	30	11
gene38157|106577034	1.85942	-0.689991	0.000643782	0.0399243	6	3	1	13	15	14	22	13	20	17	9	13	14	29	18	30
gene42008|106580846	1.40996	0.444755	0.00064516	0.0399243	9	17	28	50	39	59	43	16	41	51	28	51	26	66	55	53
gene25446|106564598	1.32699	2.17432	0.000644967	0.0399243	22	91	70	35	53	185	217	66	67	173	102	124	79	234	197	173
gene4578|106586345	1.00205	1.50961	0.000647346	0.039976	42	37	51	49	61	118	110	55	57	75	54	64	108	132	71	84
gene24249|106563549	1.31042	0.426247	0.000664889	0.0407488	13	12	24	12	7	64	62	24	30	62	35	56	28	59	43	64
gene34350|106573223	1.93539	1.4168	0.000693103	0.0417556	22	15	40	22	24	53	26	32	32	94	43	44	188	188	23	36
gene4176|106582257	1.26235	0.931064	0.000693088	0.0417556	16	15	37	24	31	62	80	41	49	60	27	33	45	78	73	81
gene30058|106568891	1.00553	3.60281	0.00069918	0.0419508	108	159	242	155	188	735	589	304	355	626	202	516	213	595	414	521
gene13891|106607220	1.57601	-0.631404	0.000703135	0.0419715	9	6	6	4	12	11	14	7	23	28	10	12	13	19	27	32
gene14298|106607440	1.88578	0.0946368	0.000726708	0.0427646	7	7	18	9	8	56	28	10	11	20	5	16	13	86	20	49
gene39828|106578741	1.91644	-0.45227	0.000737535	0.0432863	2	5	7	10	1	43	19	13	9	27	7	31	8	28	27	48
gene29613|106568535	1.62121	-0.0531022	0.000742231	0.0433041	11	8	5	11	24	19	47	19	30	19	27	29	24	21	46	52
gene9585|106603052	1.1107	1.04977	0.00075389	0.0437256	20	24	42	20	29	105	43	41	35	70	54	78	76	90	60	65
gene22934|106562143	1.39224	2.28996	0.000868192	0.048092	61	54	68	48	35	205	110	83	52	49	67	85	88	425	85	157
gene31031|106570076	1.11736	1.05352	0.000880955	0.0485264	30	26	36	29	33	101	67	34	49	60	38	63	39	96	79	80
gene18159|106611211	1.24491	1.78114	0.000885472	0.0486094	44	39	58	27	43	264	92	59	72	147	73	111	39	149	128	196
gene50807|106589319	1.0366	2.07585	0.000888059	0.0486094	46	49	76	59	108	224	126	103	126	116	81	201	91	225	137	146
gene42927|106581825	1.58107	-0.183108	0.000891668	0.0486634	10	6	11	12	29	49	15	13	12	17	18	32	23	15	34	57
gene26023|106565211	1.2442	0.488738	0.000911323	0.0493717	16	12	21	21	22	44	40	30	23	37	30	33	33	50	52	65
gene44006|106582845	1.03292	4.70161	0.000918954	0.0496941	329	313	657	81	56	1253	1625	430	328	589	630	1220	333	1035	870	1556

## Sheet: Sheet4
Ovary T2 vs T1 FDR<0.05
Downregulated genes = 63	logFC	logCPM	PValue	FDR	T1F1	T1F2	T1F3	T1F4	T2F1	T2F2	T2F3	T2F4	T3F1	T3F2	T3F3	T3F4	T4F1	T4F2	T4F3	T4F4
gene42357_100136491	-2.29029	5.58202	1.91061e-27	5.39633e-23	2592	2045	2648	1566	531	437	405	199	2629	2054	1889	2398	1406	882	1413	823
gene18355_100510783	-1.94353	7.31697	4.68619e-15	2.20595e-11	9136	5610	6695	6979	1854	1370	2452	651	8372	6793	6839	8211	6119	3110	4353	4504
gene20039_106612970	-4.6815	4.38741	1.66451e-10	2.23868e-07	1064	38	1083	2263	33	54	23	37	50	78	960	53	57	70	887	59
gene5743_106596793	-3.04833	0.559481	3.48664e-10	4.19697e-07	32	89	70	81	5	12	7	4	47	8	86	55	56	19	5	9
gene32724_106571709	-2.55553	6.50861	5.26719e-10	5.39386e-07	5835	780	5911	4676	754	638	745	391	629	642	759	6303	6209	635	616	417
gene24503_106563665	-2.24246	1.09689	5.34727e-10	5.39386e-07	93	96	107	79	20	21	19	8	114	105	84	79	57	36	51	31
gene23778_106562933	-5.67849	3.68324	7.82077e-10	7.36299e-07	1676	7	498	665	10	15	7	13	5	6	592	20	671	527	10	8
gene14850_100169856	-2.05455	6.55857	1.51021e-09	1.25454e-06	5503	3541	3949	4073	1302	489	1448	280	5099	3193	4209	4813	2940	1301	1763	2251
gene41903_106580887	-5.93652	-0.123172	3.20608e-08	1.81105e-05	69	62	0	52	1	0	1	0	0	43	1	0	0	34	0	0
gene10336_100196589	-2.22752	1.20383	3.62466e-08	1.9316e-05	116	87	113	89	25	34	10	7	132	125	67	115	51	36	74	33
gene139_100510784	-1.55424	5.39254	6.04025e-08	2.94139e-05	2365	1314	1657	1692	710	351	772	211	1889	1857	2053	2211	1838	922	1317	1260
gene44865_106583675	-5.81325	2.92248	1.24441e-07	5.49175e-05	944	20	655	13	7	2	12	3	5	2	4	8	23	9	2	4
gene38115_106576998	-1.65121	3.26866	1.9292e-06	0.000482197	503	343	392	385	154	86	170	35	433	319	355	498	342	176	198	294
gene24878_106564008	-2.4899	0.697674	2.47204e-06	0.000586726	22	95	94	74	7	21	8	8	79	17	66	34	52	19	7	8
gene51757_106590205	-3.19401	0.276172	3.04741e-06	0.000683103	8	61	78	73	1	7	6	6	59	22	11	6	113	26	14	23
gene51652_106590107	-5.73377	-1.02165	4.81693e-06	0.000985865	1	3	39	43	0	1	0	0	1	1	1	1	9	1	2	1
gene14645_106607825	-1.3167	3.15383	5.91571e-06	0.00112136	363	246	370	422	136	107	169	68	231	132	346	264	337	62	210	251
gene41698_106580571	-4.7421	2.77845	8.61827e-06	0.00153091	36	1208	180	52	40	3	3	2	875	4	7	1	8	0	3	1
gene30855_106569735	-3.07497	1.32854	9.89297e-06	0.00168323	271	13	149	49	16	13	16	4	10	20	172	36	10	11	15	11
gene45856_106584578	-1.21624	5.16392	1.14484e-05	0.00183931	1906	1625	720	1451	779	284	530	421	226	1127	1651	950	276	951	186	745
gene31499_106570365	-1.16771	4.30372	1.61124e-05	0.00238262	661	405	759	1202	311	336	289	216	275	316	645	887	348	303	543	246
gene43413_106582253	-2.13505	-0.584909	2.31139e-05	0.00301212	33	26	29	17	7	4	7	2	24	27	20	23	19	11	11	16
gene31600_100380667	-1.59774	1.50158	2.49253e-05	0.00319995	171	107	116	68	32	32	48	17	21	42	140	83	75	31	85	24
gene37155_106576094	-2.45202	-0.567695	2.54405e-05	0.003233	25	9	40	35	3	7	5	2	1	3	24	2	7	6	6	3
gene13290_106606641	-3.60679	1.03305	2.71101e-05	0.00338804	227	171	7	10	10	6	5	6	5	5	11	7	8	5	5	3
gene5367_106593310	-3.41644	0.699	2.8485e-05	0.00346781	3	95	93	115	2	3	10	8	82	1	1	3	89	6	5	7
gene13221_106606566	-3.91261	0.287453	3.56986e-05	0.00418305	121	110	5	5	6	3	4	0	1	1	11	4	5	5	6	3
gene16662_100195783	-2.01978	5.51448	5.0366e-05	0.00522992	291	1988	1998	3810	304	280	536	506	7590	1951	1202	459	6604	2165	6208	9756
gene45885_106584607	-4.74548	0.509963	5.949e-05	0.00583415	150	2	4	134	5	4	0	0	1	81	95	0	1	75	2	0
gene38828_106577751	-5.80595	-0.954792	8.07861e-05	0.00718047	48	0	44	0	0	1	0	0	19	1	28	26	28	0	25	16
gene20190_106613200	-1.63498	1.56263	8.70649e-05	0.00761319	116	55	109	202	44	42	35	14	7	21	87	61	14	18	87	18
gene9655_106603107	-2.72487	1.55591	8.76921e-05	0.00764437	25	264	18	251	18	26	15	12	24	27	48	22	327	31	24	30
gene18956_106611924	-2.16128	1.79497	9.20398e-05	0.00787239	28	312	120	156	38	17	27	31	184	3	133	35	220	7	23	32
gene6704_106600448	-1.69079	-0.0381471	9.62063e-05	0.00809976	40	35	48	27	11	8	12	8	30	38	34	49	29	22	34	27
gene29566_106568494	-1.68377	0.339041	0.000148242	0.0103229	68	33	38	62	20	11	17	5	54	54	57	75	58	23	38	49
gene21871_106560877	-1.17546	1.55916	0.000167985	0.0110887	99	112	110	121	46	40	53	27	25	26	72	94	40	38	55	39
gene47373_106586142	-2.72789	4.34003	0.000175005	0.011313	173	2259	53	1518	95	220	105	90	1171	1019	1298	2626	1409	1186	106	1911
gene44079_100195745	-1.94556	0.670313	0.000192727	0.0121504	121	20	35	93	16	16	16	10	61	22	44	34	48	15	55	20
gene39284_106578175	-1.0627	2.95944	0.00021897	0.0131587	234	313	303	309	97	206	89	88	296	238	62	233	184	103	205	294
gene32319_106571169	-1.43388	3.49057	0.000224538	0.0133513	254	607	727	196	191	112	140	122	829	149	185	165	802	427	362	173
gene24868_106564002	-1.31925	0.831758	0.000276438	0.0154608	66	89	66	49	30	27	19	16	48	17	53	85	113	37	9	18
gene51838_106590266	-2.24503	1.1393	0.000295859	0.0161318	109	86	71	124	20	8	42	0	86	2	0	33	92	0	79	1
gene41749_106580598	-2.47966	-0.308746	0.000311855	0.0165598	68	42	13	15	7	0	4	8	5	1	30	7	8	17	5	5
gene23892_106563058	-2.91004	-0.319008	0.000391086	0.0191436	59	4	11	67	6	4	0	5	2	4	9	91	6	6	10	4
gene47478_106586092	-1.90662	0.543274	0.000452588	0.0210422	22	29	84	101	13	19	8	14	7	33	3	7	5	6	21	5
gene4821_106588603	-1.31764	1.26818	0.000453713	0.0210422	90	87	61	134	47	20	30	27	88	114	77	73	114	61	68	54
gene42459_106581313	-2.80691	-0.687298	0.000456683	0.0211106	20	51	0	34	2	4	4	2	14	26	55	16	5	49	4	25
gene9182_100136440	-1.17429	3.02877	0.000465698	0.0214221	326	385	364	173	92	199	71	110	365	480	527	375	412	510	453	246
gene47550_106586322	-1.06066	1.69062	0.000475283	0.0217215	124	145	87	122	54	44	47	45	85	93	68	75	103	64	75	38
gene39048_100195444	-1.76293	3.06455	0.000519806	0.0229756	631	79	132	616	76	86	115	74	216	140	614	485	199	218	555	519
gene41699_106580570	-2.2834	2.33433	0.000573624	0.0245105	204	357	128	238	4	67	88	5	353	111	209	200	435	166	200	101
gene12186_106605536	-1.10761	2.60834	0.000599495	0.0252342	387	215	145	187	114	74	105	66	70	78	111	177	111	55	161	58
gene2684_100380514	-1.69089	-0.376867	0.000626917	0.026116	38	18	33	27	12	9	9	1	38	43	34	24	21	9	10	14
gene37422_106576310	-1.2535	2.87196	0.000654874	0.0265633	444	196	371	125	132	133	86	62	131	77	174	107	62	126	181	70
gene41754_100196442	-1.16114	0.945729	0.000655525	0.0265633	83	59	58	85	32	28	25	22	48	48	71	41	64	78	24	76
gene44765_106583404	-2.48207	0.363471	0.000691544	0.0275098	20	89	92	21	2	2	18	10	23	20	16	19	86	3	16	2
gene12667_106606014	-2.25097	1.49448	0.000905087	0.0325647	25	25	299	129	32	22	25	12	15	8	97	114	8	13	13	14
gene27802_106566734	-3.03914	1.54847	0.00100299	0.0340771	22	7	47	484	22	7	18	10	3	15	16	33	19	7	333	10
gene5288_106592558	-2.02451	0.481019	0.00102516	0.0345266	25	23	102	77	18	19	13	1	27	134	136	96	26	14	190	18
gene39393_106578314	-3.88718	-0.232509	0.00110302	0.0358089	0	0	75	78	2	4	2	1	7	0	2	3	1	1	5	8
gene32794_106571732	-2.06679	0.0812198	0.00142342	0.0413187	15	65	67	24	8	19	10	0	44	7	26	14	5	0	55	3
gene34958_106573836	-1.32699	0.208107	0.00155752	0.0432553	50	45	52	23	20	16	14	8	25	23	10	16	79	23	26	5
gene10018_106603550	-2.86759	2.67482	0.00168878	0.0452397	940	10	295	16	45	34	28	34	22	9	15	35	25	34	41	18
Upregulated genes = 403	logFC	logCPM	PValue	FDR	T1F1	T1F2	T1F3	T1F4	T2F1	T2F2	T2F3	T2F4	T3F1	T3F2	T3F3	T3F4	T4F1	T4F2	T4F3	T4F4
gene33694_106572549	7.12095	3.18875	3.40089e-08	1.88343e-05	3	5	2	4	673	1228	5	4	2	1	3	3	5	7	11	478
gene8426_106602060	6.66189	0.244876	3.75509e-08	1.96405e-05	0	0	2	0	1	90	18	99	17	10	56	84	0	10	1	50
gene52014_100286632	5.88404	1.19689	5.88767e-09	4.26388e-06	4	1	2	1	149	148	0	125	6	160	158	177	10	153	8	119
gene29823_106568728	5.82565	0.767286	1.93591e-08	1.16336e-05	1	2	3	0	113	1	89	96	102	1	3	3	1	251	225	70
gene46217_106585217	5.68236	2.46902	4.03952e-09	3.08358e-06	4	3	5	11	420	345	1	268	7	415	5	1	1	350	4	271
gene8425_106602061	4.94398	1.24335	1.7621e-11	3.11054e-08	7	3	3	3	311	36	41	52	257	41	28	39	264	43	3	74
gene29984_106569003	4.48581	1.68728	3.76968e-05	0.00428792	15	7	5	3	320	307	4	1	411	1	1	321	4	339	396	267
gene7853_106601487	4.38887	-0.294463	0.000916857	0.0327794	0	0	3	4	0	57	85	0	135	0	1	1	105	0	0	37
gene45423_106584138	4.14396	-0.264293	4.46752e-11	7.01003e-08	2	2	2	3	59	14	37	30	1	6	9	2	5	27	6	10
gene30560_106569433	4.04814	-0.445124	2.21555e-05	0.0029517	0	0	3	5	35	63	0	27	26	0	0	37	33	5	18	0
gene8556_106602206	4.03086	2.98613	0.000101711	0.00832677	29	23	22	28	33	38	1302	13	592	22	404	19	26	27	558	420
gene4279_106583129	3.6428	2.32706	8.49142e-10	7.7365e-07	19	16	13	35	286	307	24	256	18	314	79	26	22	324	17	307
gene3557_106576009	3.56334	1.66815	0.00149505	0.0424068	31	7	9	11	5	13	10	434	1	7	14	19	10	7	14	6
gene24698_106563849	3.39515	0.669829	8.10325e-06	0.00145776	9	15	5	1	99	108	4	62	16	21	84	113	5	14	73	11
gene30003_106568935	3.2263	0.209256	2.01174e-05	0.00276248	7	7	9	1	10	15	103	54	10	38	54	19	14	21	49	12
gene45865_106584593	3.17261	2.20648	0.00048904	0.0220999	24	22	32	26	21	27	31	579	4	12	23	1078	30	19	19	10
gene41092_106580086	3.14528	2.24884	1.4768e-08	9.47968e-06	27	40	17	24	307	313	24	177	41	287	378	355	44	495	27	202
gene19401_106612380	3.1399	-0.779293	0.000205848	0.0127421	3	2	3	4	41	4	2	40	11	9	9	44	7	3	9	10
gene10252_106603703	3.13984	-0.384451	4.41361e-06	0.000930283	3	0	9	4	13	20	36	48	1	0	41	20	1	2	9	16
gene8969_106602613	3.12603	1.27386	5.91074e-08	2.92882e-05	17	16	9	13	152	136	12	107	14	103	6	10	19	153	20	121
gene50876_106589373	3.06116	-1.17875	3.13009e-05	0.00379426	0	5	2	2	6	7	29	21	1	19	5	6	3	6	21	16
gene49671_106588217	2.96996	0.91327	4.53318e-05	0.00489667	8	7	19	11	13	115	174	14	204	68	18	15	2	6	184	37
gene32389_100196381	2.86788	-0.73271	9.44267e-05	0.00800897	7	4	2	1	41	45	5	4	7	25	4	1	1	4	3	18
gene11295_106604658	2.84488	-0.0921073	3.52168e-07	0.000129297	12	3	5	4	26	41	67	15	88	46	66	25	48	71	48	64
gene30299_106569214	2.8039	0.00130441	5.01373e-06	0.000997238	8	4	6	8	75	56	6	25	5	28	5	4	7	2	1	13
gene20059_106612958	2.71579	-0.938275	0.00155478	0.0432217	7	1	4	2	27	4	2	40	3	8	4	3	5	5	7	5
gene26398_106565579	2.71446	6.63573	0.000104428	0.00842701	185	1759	291	753	486	3295	9975	2250	5918	16689	14777	1161	2607	9846	2687	23335
gene7115_106600756	2.70651	1.62956	0.00195155	0.0487948	21	23	29	17	12	21	438	21	398	11	264	23	12	19	21	317
gene47009_106585778	2.57222	0.641438	0.000163174	0.010844	19	8	7	15	13	154	15	67	153	36	20	12	194	24	132	189
gene31750_106570609	2.55491	-0.103605	1.5211e-06	0.000410831	11	5	6	6	47	67	15	18	73	79	38	38	56	98	59	116
gene38983_106577870	2.50656	0.131351	0.000262093	0.0149119	3	16	9	8	16	22	23	95	36	29	157	119	32	87	11	109
gene11835_106605169	2.4787	-0.432406	2.66573e-06	0.00062224	8	5	3	7	19	41	41	11	43	60	38	25	31	44	25	97
gene11492_106604872	2.42873	-0.784942	0.00187993	0.0477885	12	0	2	4	5	37	38	5	4	4	36	67	5	1	5	3
gene17447_106610493	2.41215	-0.7166	1.66377e-05	0.00244748	7	3	6	3	24	38	8	19	6	28	17	13	11	57	9	38
gene10500_106603948	2.40544	1.70882	0.000352463	0.0178085	23	30	12	49	56	412	74	17	572	438	201	44	212	1540	253	961
gene36732_106575650	2.39304	0.786126	0.000450266	0.0210203	14	9	12	24	17	203	17	43	22	175	47	4	28	62	27	41
gene12827_106606171	2.33517	1.58284	0.000501908	0.0224168	20	59	15	17	11	123	248	78	200	631	475	79	64	337	47	421
gene40010_106578890	2.31733	4.8493	0.000188829	0.011958	126	717	193	55	502	1683	428	1736	2317	6401	9800	852	867	327	793	11129
gene10731_106604157	2.30444	1.67168	6.70117e-12	1.26179e-08	31	25	32	30	101	149	161	86	167	169	130	115	156	291	229	414
gene40932_100136388	2.28626	0.320904	2.45803e-06	0.000586726	15	13	7	11	17	65	61	44	6	17	71	52	18	8	40	11
gene47948_106586705	2.26146	-0.0307749	5.15518e-06	0.0010182	7	10	9	10	23	28	35	54	14	62	43	34	33	49	30	51
gene41211_106579989	2.23113	0.0478224	0.000139939	0.0099809	2	19	7	10	17	66	55	18	16	140	31	13	21	203	45	79
gene18931_106611949	2.2173	-0.30493	0.000320153	0.0167648	10	9	4	7	66	9	14	28	12	9	19	23	10	17	16	5
gene7723_106601329	2.18534	3.11238	0.00028684	0.0157924	129	54	90	74	70	656	616	55	508	54	57	80	622	46	81	30
gene26209_106565346	2.18529	1.86447	6.21256e-06	0.00116978	44	50	26	26	119	319	39	103	70	186	61	39	114	322	48	417
gene38919_106577846	2.17926	-0.751118	0.000104208	0.00842701	4	2	7	8	11	33	29	11	40	34	32	7	37	58	31	112
gene41362_106579860	2.16519	1.03821	4.94468e-05	0.00517251	28	26	19	10	130	24	47	100	133	38	34	66	196	112	58	75
gene10604_106604037	2.15617	-0.694233	0.000647916	0.0264947	0	10	10	2	14	38	24	12	39	31	48	15	25	34	25	121
gene31310_100195371	2.09334	-0.00520776	2.39961e-05	0.00310893	16	6	5	13	39	62	17	29	42	38	25	11	45	98	32	367
gene34399_106573177	2.07366	0.423008	9.52379e-05	0.00805359	8	7	18	21	61	45	81	14	48	89	41	25	93	91	56	74
gene19846_106612856	2.06246	1.45114	1.27149e-05	0.00199511	21	42	27	25	86	247	62	39	63	304	50	70	88	130	59	209
gene31665_106570527	2.04623	-0.545194	1.79441e-05	0.0025468	3	8	5	11	22	30	26	18	54	71	45	12	32	54	39	57
gene21671_106561050	2.0179	2.52811	2.1517e-06	0.000528457	75	78	64	37	314	357	63	162	54	297	94	53	84	525	83	72
gene29058_106568039	2.0117	-0.206948	0.000639019	0.0264947	4	13	16	2	18	41	48	17	61	57	61	29	50	92	42	176
gene20154_106613144	2.00226	1.24845	0.000391907	0.0191505	28	33	14	31	26	160	28	131	107	100	25	33	100	36	51	24
gene14016_106607236	1.98883	0.0378127	0.0020128	0.0494658	6	15	0	23	19	71	30	29	36	40	37	40	28	63	40	69
gene2983_106571167	1.98799	0.00601116	0.000544809	0.023778	13	7	9	13	16	95	17	21	14	46	29	14	29	39	33	37
gene4658_106588086	1.97018	0.843536	0.000257145	0.0147789	5	31	22	20	33	119	88	30	183	190	128	41	139	112	92	574
gene31684_106570546	1.96228	1.23332	1.62192e-08	1.01799e-05	32	15	28	30	92	93	92	70	108	200	128	58	80	165	110	111
gene5576_106595370	1.96017	-0.350304	1.83869e-05	0.0025884	5	11	6	11	34	32	21	23	31	78	37	25	29	61	27	59
gene19777_106612902	1.95166	2.79818	5.68674e-07	0.000186763	174	55	37	60	245	375	262	175	160	363	144	103	203	212	156	423
gene33303_106572153	1.94787	0.825717	2.41446e-05	0.00311388	18	21	8	33	33	103	70	54	50	46	43	37	54	73	49	94
gene42276_106581167	1.93751	1.27792	2.08986e-08	1.22971e-05	18	31	35	25	104	105	80	70	138	185	101	100	115	279	159	296
gene454_106583826	1.90468	0.761308	0.000449183	0.0210045	12	35	23	8	55	61	25	96	62	94	64	26	65	206	53	756
gene51333_106589780	1.89469	0.0363872	4.86138e-06	0.000987805	12	9	9	16	29	45	34	36	37	76	52	34	55	64	55	39
gene9489_106602932	1.86396	0.541315	0.000897322	0.0324205	12	30	9	16	42	135	25	18	65	159	29	22	57	97	42	115
gene25120_106564264	1.85529	-0.279562	4.98874e-05	0.00519933	5	12	7	13	21	35	29	28	56	39	61	22	44	71	39	147
gene48772_106587519	1.84166	-0.495424	0.000143583	0.0101384	9	3	11	8	29	36	19	14	22	19	34	19	18	66	27	81
gene14025_106607368	1.83332	-0.465982	0.000323262	0.0168454	2	13	7	10	28	32	29	11	23	48	26	17	25	58	29	58
gene24385_106563537	1.83276	0.147212	0.000116885	0.0090695	10	19	10	12	39	80	22	20	48	70	36	8	51	88	25	133
gene40630_106579544	1.8244	-0.467816	0.000310742	0.0165596	4	10	9	9	31	41	11	17	28	35	33	16	42	67	27	56
gene12211_106605556	1.81582	0.0686232	3.25204e-05	0.00389198	7	19	11	12	24	47	43	32	88	56	53	16	62	95	37	208
gene49558_106588098	1.77964	0.14756	0.000435715	0.0205106	17	13	5	18	76	39	32	12	27	45	21	25	30	43	21	28
gene29654_106568580	1.77821	0.692754	2.75491e-05	0.00340453	10	14	22	32	65	76	42	48	82	99	51	45	42	116	55	108
gene10660_106604089	1.77505	2.20844	0.00013896	0.00993615	78	79	62	13	105	296	201	87	160	166	100	91	199	201	150	125
gene11279_106604644	1.77408	0.427051	0.00135383	0.0402827	10	32	13	10	18	83	71	21	122	63	50	20	69	105	17	141
gene6329_106599530	1.76784	-0.20178	5.6214e-05	0.00571671	12	7	12	10	21	36	32	29	46	43	18	13	43	34	51	56
gene2946_106570345	1.76372	-0.311291	9.77426e-05	0.00819181	8	15	5	10	23	36	32	19	60	75	72	20	45	102	50	219
gene47989_106586778	1.7636	1.40593	0.000171081	0.0112372	34	39	28	31	97	213	27	60	104	210	80	77	122	258	75	247
gene16292_106609389	1.75442	3.92878	1.282e-06	0.000365746	284	184	102	221	521	1042	208	493	295	1635	465	437	309	1073	259	1101
gene30263_106569291	1.73944	-0.293493	0.00187391	0.0477678	10	7	10	11	36	59	9	11	25	64	6	15	11	41	13	32
gene18593_106611599	1.72333	0.432388	0.000586071	0.0248257	31	8	17	11	58	56	65	14	34	78	55	65	40	95	60	57
gene43695_106582520	1.71429	-0.0820307	0.000121327	0.00931182	6	13	15	12	35	30	25	37	42	41	35	23	69	64	75	81
gene10491_106603937	1.71129	-0.45963	0.000271295	0.0152638	11	8	9	7	17	23	26	29	30	48	18	20	39	50	47	76
gene40249_106579263	1.70513	1.88524	5.94282e-05	0.00583415	50	48	40	53	121	310	69	58	112	378	82	115	90	307	82	340
gene41893_106580745	1.70493	1.76746	3.78024e-05	0.00428792	29	63	42	43	63	94	172	139	309	165	221	177	225	286	122	594
gene37568_106576475	1.69213	5.20797	1.91491e-12	3.90052e-09	456	472	382	651	1905	2015	1039	611	665	2223	1683	1408	2024	1070	1097	521
gene37790_106576895	1.68733	2.33803	9.30618e-06	0.00163257	38	85	69	72	102	258	266	106	328	323	280	111	286	534	243	1103
gene19032_106612015	1.68672	1.05661	0.000822902	0.0307278	23	28	21	35	31	186	37	50	130	160	48	33	170	62	47	35
gene26083_106565158	1.67994	-0.324637	0.000495698	0.0222583	8	8	9	14	14	36	39	18	59	42	48	11	28	62	40	363
gene500_106589256	1.67638	0.827295	5.84048e-05	0.0058084	18	26	24	23	39	120	54	41	24	124	33	37	41	88	57	120
gene52050_106590511	1.67186	-0.305518	0.00018227	0.0116471	12	13	7	8	24	34	35	16	34	12	25	18	21	26	23	15
gene28857_106568024	1.66839	0.238924	3.38355e-05	0.00403228	13	18	12	17	35	66	32	31	37	107	37	23	61	105	37	63
gene42111_106580958	1.66509	3.86622	4.5769e-08	2.35037e-05	180	315	137	157	634	307	592	508	169	631	446	484	181	465	589	538
gene43287_100195079	1.66341	0.111178	0.000279424	0.0155356	10	23	11	11	20	49	48	30	56	58	56	26	47	132	50	229
gene33301_106572154	1.65718	-0.222691	0.000740244	0.0288379	11	12	4	16	26	32	46	12	26	44	40	29	46	64	31	67
gene22596_106561758	1.65305	0.304633	0.00187247	0.0477678	16	18	9	20	30	107	27	14	59	119	32	21	71	114	44	100
gene21086_106560269	1.64888	0.840841	1.77325e-05	0.00254231	25	23	24	22	56	53	94	45	76	122	53	50	57	119	66	181
gene9490_106602933	1.64772	1.34367	0.000337908	0.0173525	12	38	37	46	62	101	153	44	229	187	144	46	172	294	120	545
gene46660_106585537	1.64613	0.820708	0.000156019	0.0105421	23	38	16	17	42	85	39	76	66	91	62	40	62	125	92	180
gene8443_106602076	1.64067	2.55096	3.56632e-10	4.19697e-07	80	85	80	71	204	258	207	167	232	249	271	149	289	375	299	248
gene47914_106586666	1.63635	2.55063	1.30327e-09	1.11544e-06	69	92	72	84	186	262	218	168	384	519	296	192	305	492	319	445
gene25229_106564378	1.61442	1.01016	2.78342e-05	0.00341804	41	22	26	20	51	76	65	82	68	89	68	51	86	87	69	89
gene1395_106608383	1.61123	-0.179688	0.000257965	0.0147789	11	11	10	13	29	51	22	18	32	55	30	31	47	39	31	52
gene43751_106582581	1.61081	2.8765	1.14615e-05	0.00183931	48	168	83	104	233	462	182	189	361	950	345	201	310	748	394	992
gene15467_106608581	1.60972	1.11634	2.26807e-05	0.00297951	16	35	32	33	90	97	47	69	117	152	76	65	112	197	133	148
gene30474_106569297	1.60863	1.18932	5.8901e-06	0.00112136	22	42	27	32	76	123	61	62	151	183	157	70	139	243	99	326
gene7508_106601072	1.60636	-0.200789	0.000956214	0.0334151	8	12	14	10	16	55	31	16	18	24	37	18	13	58	23	62
gene39886_106578792	1.60414	-0.360011	0.00107772	0.0354354	16	5	4	15	26	36	19	22	21	39	42	13	33	57	27	21
gene47856_106586623	1.60334	0.136485	0.000749466	0.0290497	9	13	15	20	30	40	65	15	106	54	100	21	72	101	58	325
gene28144_106567041	1.60202	-0.234298	0.00130682	0.0394759	4	11	11	17	37	45	14	19	42	92	32	35	66	69	68	54
gene25530_106564667	1.60135	0.416973	0.000297387	0.0161738	19	21	14	17	21	72	62	29	75	86	62	32	76	557	65	536
gene43218_106582131	1.60052	3.3368	1.93341e-12	3.90052e-09	160	131	119	151	323	439	394	279	573	844	491	295	523	1004	496	920
gene48039_106586784	1.57448	0.447057	0.00056489	0.0242473	27	20	4	24	49	38	60	37	61	141	59	38	56	118	72	90
gene9259_106602836	1.57358	-0.43758	0.000417149	0.0199356	13	10	7	8	23	31	29	14	42	35	33	21	23	43	49	28
gene15636_106608748	1.57082	1.0974	0.000914259	0.0327279	15	44	39	18	39	104	116	40	214	136	162	52	140	324	134	569
gene51273_106589722	1.56735	0.325196	4.02571e-05	0.0044415	17	16	20	14	41	55	47	28	46	97	41	39	37	101	60	132
gene35790_106574702	1.5667	-0.366077	0.000675663	0.0270158	8	10	10	12	15	39	30	18	29	52	21	24	32	73	35	47
gene31525_106570397	1.56534	-0.270197	0.000456397	0.0211106	9	8	13	13	18	37	32	22	41	62	39	16	30	51	42	37
gene37672_106576597	1.56074	0.0446331	0.000269262	0.0152101	13	10	13	19	28	48	24	37	39	40	34	32	47	82	43	59
gene44992_106583745	1.55753	-0.280668	0.00133282	0.0398352	13	9	5	16	26	51	22	12	28	49	25	18	39	70	29	35
gene14019_106607372	1.55119	2.37684	9.1966e-05	0.00787239	57	89	53	95	79	362	165	135	169	196	154	171	184	375	195	393
gene15290_106608455	1.55105	1.85858	0.000128518	0.00954884	35	81	44	44	58	205	153	93	81	141	113	77	178	186	67	185
gene47370_106586140	1.54661	-0.0557561	0.00177829	0.0465584	5	12	20	13	37	50	31	13	33	68	22	17	35	91	50	62
gene26211_100196383	1.54123	0.0933494	0.00040545	0.0195753	13	16	17	11	25	62	38	20	90	67	98	33	86	137	43	230
gene28955_106567934	1.53581	-0.540008	0.00158711	0.0436479	6	12	3	15	18	27	24	19	27	22	23	29	22	46	21	28
gene9673_106603123	1.53515	0.610128	3.71692e-05	0.00425023	13	25	22	24	55	58	50	44	97	96	113	49	87	179	71	397
gene16291_106609390	1.53307	0.516859	0.00045855	0.0211277	22	21	14	22	48	92	21	37	18	118	44	50	17	88	17	71
gene31685_106570545	1.53254	2.17872	6.7207e-08	3.16366e-05	57	64	63	73	154	204	172	107	228	379	196	92	169	306	198	248
gene2485_106565750	1.52881	-0.210004	0.000638286	0.0264947	9	17	14	6	29	28	34	22	37	57	25	27	27	66	32	74
gene22091_106561261	1.52355	1.33419	3.69371e-06	0.000796375	32	31	39	40	76	95	107	68	137	193	116	74	113	204	126	279
gene5961_106597443	1.52277	1.83466	1.87565e-05	0.00262256	46	70	50	37	123	215	74	93	111	247	114	109	178	327	119	223
gene29436_106568354	1.52158	3.04282	7.15039e-07	0.000226916	93	207	72	107	328	387	253	201	313	727	278	261	296	632	277	533
gene3523_100195421	1.51806	1.32707	0.000385313	0.0189926	21	56	34	31	42	120	125	59	200	141	169	55	141	307	84	611
gene13644_100195790	1.51575	2.83487	0.000168826	0.011115	56	170	83	103	120	331	395	153	548	503	649	185	447	982	376	2454
gene40278_106579241	1.51246	2.61778	3.54111e-05	0.0041673	76	113	80	85	100	388	252	132	379	359	300	137	258	962	296	2506
gene46107_106584837	1.5104	-0.172767	0.00174834	0.0462794	7	25	9	7	25	45	24	23	34	74	36	15	40	60	34	93
gene51829_106590282	1.50517	2.06746	2.0856e-06	0.000516716	65	75	43	61	110	165	130	163	624	277	981	134	247	908	218	2033
gene23928_106563033	1.50438	-0.472352	0.00131342	0.0395903	4	13	12	9	20	27	24	21	25	40	21	13	18	42	33	79
gene11999_106605354	1.50384	1.14921	0.000247979	0.0144884	22	46	24	34	56	148	70	39	103	144	87	46	108	249	96	205
gene7507_106601074	1.50279	0.202523	0.000608548	0.0255391	14	20	7	23	26	62	42	25	26	28	30	30	36	83	52	84
gene22237_106561392	1.50112	-0.129359	0.000220505	0.0132018	14	17	9	10	33	34	30	23	62	49	62	32	42	87	49	112
gene42940_106581811	1.50112	1.27721	8.10269e-06	0.00145776	39	29	28	43	69	96	106	61	98	139	87	80	104	171	135	140
gene6896_106600572	1.50085	-0.0785281	0.000496552	0.0222613	18	10	6	18	32	47	26	21	49	59	39	33	32	65	25	84
gene26672_106565828	1.49998	1.05252	8.64809e-05	0.00758561	33	19	22	44	79	110	62	39	79	114	81	72	83	179	52	129
gene48142_106586906	1.49209	0.0903645	0.00155048	0.0431447	15	12	11	21	15	49	54	23	59	63	49	47	51	92	47	88
gene627_100195225	1.48908	-0.0493968	0.000495497	0.0222583	10	15	13	15	20	44	39	24	90	61	96	20	70	135	56	506
gene26659_106565842	1.48516	-0.0875337	0.00148961	0.0423264	10	25	6	11	43	38	26	18	47	53	37	26	38	60	46	57
gene26165_106565094	1.48425	1.09192	0.00116568	0.0368835	18	54	29	21	138	70	37	50	137	95	31	61	192	262	230	205
gene47395_106586162	1.48076	1.73362	0.00105122	0.0350124	45	43	62	40	117	256	81	31	129	210	54	53	119	275	104	233
gene42110_106580961	1.47959	2.51365	4.66436e-05	0.00493558	44	112	84	93	114	255	271	148	534	274	362	125	256	461	297	1687
gene38739_106577618	1.47643	1.31191	5.94521e-05	0.00583415	34	27	53	28	67	96	105	69	58	149	100	49	111	171	129	138
gene21378_106560573	1.47157	0.35747	0.000648204	0.0264947	13	19	8	33	44	46	44	36	92	75	76	41	62	143	74	187
gene44197_106582974	1.46355	-0.35559	0.000961089	0.033471	13	10	9	11	17	27	30	25	21	22	23	9	19	28	18	39
gene21414_106560606	1.46006	-0.359371	0.00166065	0.0449155	9	16	7	11	15	31	29	24	62	42	61	14	45	88	35	171
gene17684_106610731	1.45906	0.856674	0.000106381	0.0084637	36	19	23	27	89	54	65	38	199	93	38	48	101	202	63	159
gene12166_106605511	1.45689	1.28539	3.41677e-05	0.0040378	30	43	27	43	56	110	99	66	226	136	166	71	113	271	99	542
gene42649_106581490	1.45516	0.399001	0.0007974	0.0302712	18	10	23	24	56	41	27	49	51	36	33	59	53	60	82	55
gene8909_106602482	1.45218	1.48954	0.000518898	0.0229754	36	33	46	48	160	150	46	43	33	128	62	32	43	148	51	40
gene31739_106570615	1.45045	1.40766	0.000150264	0.0103514	23	39	57	35	84	83	81	104	87	53	53	127	117	138	145	87
gene30755_106569640	1.44967	1.62757	2.15749e-05	0.00290173	37	35	49	60	88	164	86	87	123	152	117	98	145	240	125	335
gene50435_106588859	1.44692	-0.42519	0.0017702	0.0465094	16	10	6	9	35	28	19	14	30	58	30	29	36	55	29	58
gene27609_106566521	1.44319	-0.517423	0.00160416	0.0438182	8	9	10	11	20	30	16	22	21	37	22	12	20	66	40	44
gene4099_106580696	1.44238	0.0253553	0.00143079	0.0414688	14	12	12	19	49	50	26	12	34	56	61	29	39	73	51	88
gene34908_106573567	1.44082	1.96639	1.183e-05	0.00188772	56	73	34	72	152	144	92	140	213	251	205	124	169	295	150	301
gene31627_106570498	1.43826	0.971307	0.000532117	0.0234463	26	19	44	24	47	87	92	40	67	141	81	59	91	142	96	136
gene43739_106582569	1.43353	3.67157	8.45221e-07	0.000256693	127	300	159	184	396	745	351	304	463	1465	537	317	501	1180	569	1306
gene48167_106586926	1.42982	0.145503	0.000919922	0.0328474	13	27	12	12	33	37	28	44	40	19	22	13	62	44	17	27
gene30224_106569076	1.4276	0.99381	0.00102795	0.0345266	16	36	32	33	32	71	99	61	120	90	162	37	107	187	65	547
gene350_106572928	1.42645	2.37334	0.000104408	0.00842701	64	86	74	86	163	365	146	70	400	402	153	122	296	802	238	431
gene13648_106606886	1.41906	2.07284	6.80503e-05	0.00638543	46	107	44	58	105	185	189	97	325	278	373	94	241	614	183	1465
gene43312_106582060	1.41672	3.64753	0.000111475	0.00879468	103	307	164	188	214	683	590	259	976	1114	750	199	529	1253	612	2171
gene28151_106567047	1.41046	0.0615422	0.00199969	0.0493175	10	17	8	25	44	51	20	23	43	50	60	49	53	67	67	53
gene24260_106563523	1.41036	1.79694	0.000201743	0.0125507	38	52	57	61	73	139	193	68	365	154	248	71	232	348	158	934
gene24093_106563265	1.40826	0.432997	0.00037384	0.0185714	25	17	20	17	34	57	60	28	61	72	54	30	58	165	55	146
gene30306_106569208	1.40415	5.02013	1.2141e-09	1.07159e-06	453	443	510	577	875	1356	1669	606	1225	3449	1123	731	1550	1868	1440	1797
gene20569_106613561	1.40155	0.631353	0.000145645	0.0102075	29	20	16	27	54	67	57	30	44	98	46	39	36	82	61	100
gene4217_106582465	1.39766	0.467048	0.00082035	0.0307278	20	29	17	16	33	40	72	35	61	39	128	27	20	120	33	114
gene12575_106605927	1.395	-0.060694	0.00095489	0.0334151	18	7	14	16	33	44	28	20	44	53	58	27	56	117	40	83
gene28391_106567247	1.39271	0.589321	0.00017214	0.0112767	18	27	21	23	47	66	58	30	519	62	676	89	101	539	72	1443
gene38610_106577513	1.38954	0.96879	0.000212701	0.0129752	36	36	19	28	54	87	44	73	63	135	67	69	75	124	97	103
gene38995_100380705	1.38635	0.454596	0.00179283	0.0467171	10	31	20	20	31	46	70	32	98	86	64	27	74	155	74	317
gene24018_100380290	1.38343	2.68053	0.000781618	0.0298325	74	145	87	89	97	313	372	102	1251	441	1565	114	732	1511	469	3347
gene49583_106588126	1.38134	-0.00141914	0.000479722	0.021889	14	12	16	16	30	35	35	28	27	19	33	29	36	41	27	20
gene13469_106606823	1.38064	2.04209	0.000307201	0.0164416	33	83	66	69	76	208	176	100	273	266	333	73	207	463	155	934
gene20892_106613851	1.38029	0.158678	0.000754801	0.0291036	10	16	21	18	30	46	33	35	28	58	34	27	58	115	55	123
gene46506_106584982	1.3768	1.80381	0.000400013	0.019379	46	54	69	42	147	217	77	51	173	277	64	73	227	284	73	214
gene11493_106604826	1.37624	1.09602	0.000730394	0.028612	26	34	38	31	31	97	87	67	144	151	191	46	137	228	102	605
gene31768_106570635	1.37597	1.58721	9.87259e-05	0.00822541	38	37	63	44	108	91	82	114	119	67	84	130	134	161	149	110
gene1462_106609330	1.37579	3.12512	0.000560432	0.024161	224	103	87	135	247	189	585	156	215	184	208	191	293	183	383	196
gene39163_106578054	1.37211	0.622776	0.000864803	0.0318455	23	13	23	33	38	82	40	44	73	51	50	57	47	48	29	66
gene33566_106572388	1.36506	1.53888	0.000469168	0.0215345	36	61	38	45	70	99	65	140	96	117	97	66	81	179	96	199
gene22686_106561846	1.36445	1.96641	0.000196744	0.0123396	53	74	45	70	124	260	75	85	146	386	69	75	137	338	138	251
gene8442_106602075	1.36021	-0.0623363	0.00100497	0.0340771	14	14	18	10	32	26	34	29	66	59	45	35	71	69	54	76
gene46248_106585191	1.35759	2.4285	5.39033e-07	0.000179111	86	97	64	90	202	246	167	123	215	314	186	122	211	443	207	489
gene12990_106606337	1.35635	0.803904	0.000425867	0.0202495	27	32	27	20	40	81	73	38	148	126	88	60	97	162	78	296
gene17134_106610225	1.3557	1.70078	4.37624e-05	0.00475394	39	52	46	64	142	112	72	107	161	224	133	83	160	309	143	300
gene33684_106572541	1.35565	1.40879	1.0889e-05	0.00178808	44	38	34	48	90	116	84	67	124	153	131	94	98	175	133	151
gene50381_106588808	1.35204	1.70629	1.68017e-05	0.00245879	73	56	31	45	116	119	122	81	99	108	100	101	169	188	115	104
gene26415_106565565	1.34934	1.13066	0.000257953	0.0147789	29	37	32	36	57	128	74	39	104	151	139	72	114	150	195	158
gene45263_106584025	1.34923	0.877455	0.000262927	0.0149119	30	23	22	38	51	57	68	62	86	90	101	51	87	167	119	113
gene46466_106585017	1.34735	0.312459	0.000842646	0.0312438	13	25	23	13	54	44	34	30	59	71	49	28	54	119	74	275
gene20291_106613279	1.34599	0.353148	0.000666654	0.0267457	18	27	18	14	60	39	33	34	15	34	38	35	27	33	35	39
gene2266_106563559	1.3455	1.93652	0.00131574	0.0396181	37	84	53	64	67	203	195	59	308	224	209	68	214	328	119	869
gene5746_106596897	1.34019	0.999767	0.000488586	0.0220999	29	24	37	32	43	109	73	43	103	192	91	34	90	148	133	143
gene7173_106600915	1.33959	0.834333	0.000259606	0.0148427	28	28	17	37	73	57	69	37	74	126	48	64	53	106	42	87
gene27875_106566910	1.33831	3.41883	1.33278e-08	8.96264e-06	150	220	154	153	348	496	310	299	474	701	313	502	617	585	482	703
gene20027_106612980	1.33456	3.33074	0.00105633	0.0350179	197	113	160	166	752	315	113	217	219	322	113	505	197	140	106	79
gene24024_106563326	1.33299	1.55944	0.000951179	0.0334151	33	56	39	55	100	191	86	34	113	279	85	96	132	294	173	230
gene2969_106570956	1.33105	2.25002	0.000350567	0.0177445	80	80	64	76	150	336	75	102	207	321	117	116	228	378	220	317
gene11893_106605378	1.33063	2.39295	1.02991e-05	0.00172408	67	88	74	102	170	201	239	102	245	499	193	144	223	374	297	343
gene51176_106589619	1.3305	2.86856	1.22932e-06	0.000354296	106	129	108	119	223	402	230	152	222	400	187	193	256	439	313	362
gene51423_106589867	1.32849	1.59208	4.15134e-05	0.00456228	51	31	53	53	87	122	105	86	107	229	94	109	107	167	113	142
gene11176_106604537	1.32704	0.441034	0.000819162	0.0307278	15	27	14	27	37	66	37	37	74	78	48	30	47	105	48	96
gene36184_106575111	1.32657	0.728179	0.000911821	0.0326821	25	22	18	37	45	95	45	36	102	95	94	54	71	174	91	184
gene48492_106587234	1.32625	1.55512	0.00191199	0.0481052	39	54	34	58	174	85	34	97	63	326	91	71	66	336	76	233
gene47528_100136407	1.32607	1.69493	1.70793e-05	0.00248654	37	61	48	57	100	130	106	94	132	151	109	84	127	197	142	267
gene9910_100195880	1.32528	7.6241	4.01602e-05	0.0044415	2218	4625	2103	3749	3526	5055	6444	9899	2429	3686	2326	3623	2181	4332	2070	3660
gene1897_106613841	1.32461	-0.123841	0.00170495	0.0455147	14	9	16	15	37	39	26	16	35	43	22	24	51	47	33	50
gene42358_106581098	1.32014	0.65843	0.000386395	0.0190128	23	28	15	32	43	68	45	49	87	98	124	51	82	120	59	224
gene23195_106562362	1.31831	0.0611172	0.00199824	0.0493175	9	22	10	22	30	37	42	24	39	43	86	28	50	146	51	200
gene5723_106596690	1.31804	0.334995	0.00120672	0.0375774	29	9	21	18	40	47	38	37	40	37	45	46	39	49	38	30
gene10745_106604170	1.31717	3.12456	8.82072e-05	0.00766561	111	132	114	199	241	566	164	230	320	552	196	199	322	702	224	828
gene50545_106588959	1.31528	3.1455	4.21321e-05	0.00461232	107	193	122	143	297	573	217	153	412	786	375	274	551	850	304	719
gene23675_106562829	1.31325	1.01066	0.000941378	0.0334023	27	39	19	41	63	122	53	35	77	107	105	76	118	136	70	119
gene38715_100380660	1.31302	3.42712	8.91252e-08	4.06008e-05	170	168	145	207	275	510	403	268	416	651	443	398	353	569	357	573
gene51952_106590409	1.30852	3.21678	0.000103245	0.00842701	249	158	101	98	320	215	479	220	107	237	214	219	97	226	220	171
gene20394_106613382	1.30439	2.35511	4.95688e-06	0.000992924	76	71	81	98	152	210	208	117	193	241	243	244	271	386	312	499
gene16217_106609271	1.30242	1.50938	0.00146487	0.0419189	31	80	30	41	55	101	139	77	114	54	113	135	105	142	163	137
gene48720_106587480	1.3004	1.46367	0.00129083	0.0391239	27	63	43	41	50	140	125	54	335	208	205	65	153	332	179	773
gene49034_106587805	1.30008	0.276328	0.001126	0.0361838	15	15	21	23	42	32	48	32	75	94	71	32	53	76	48	73
gene40883_106579772	1.29969	1.86643	3.58411e-05	0.00418305	90	51	53	40	135	139	119	93	65	125	81	120	87	126	107	94
gene35242_106574143	1.299	0.584624	0.000676255	0.0270158	28	28	18	20	32	60	51	49	55	78	62	47	65	89	62	136
gene30328_106569189	1.29896	1.31411	0.000451349	0.0210361	37	36	33	51	58	138	95	44	73	162	68	54	111	180	75	171
gene50341_106588749	1.29709	3.71966	1.91476e-06	0.000482197	261	235	169	192	441	772	249	345	723	1036	465	296	754	1113	629	1038
gene9248_106602826	1.29638	1.2693	0.000118781	0.00919138	35	31	37	49	83	90	99	48	68	147	106	61	66	138	83	144
gene38751_106577630	1.28682	2.06467	8.42791e-06	0.00150657	62	63	61	83	132	164	123	132	259	216	196	159	237	427	195	384
gene29_106561325	1.28577	3.08868	7.94619e-06	0.00144795	142	139	164	103	374	223	361	181	159	179	218	259	247	248	222	216
gene50469_106588895	1.28434	1.35478	0.000124543	0.00943051	44	38	42	39	83	113	54	85	85	107	50	76	115	64	103	117
gene15586_106608606	1.28392	3.32471	0.000538472	0.0236159	123	135	110	284	322	513	142	359	219	561	339	446	233	488	228	439
gene44179_100194947	1.2832	4.19164	1.59274e-06	0.000420239	245	371	262	312	454	1088	655	327	729	2285	614	401	539	1350	776	1191
gene29060_100195838	1.27845	5.94913	0.000127308	0.0095376	614	1441	696	1307	1084	1603	2074	2994	832	1234	620	1443	610	1345	595	1196
gene12030_106605476	1.27805	1.108	0.00169763	0.0453623	48	22	48	18	62	111	57	55	56	116	89	60	72	43	129	110
gene7702_106601342	1.27664	3.02129	0.000149266	0.0103239	151	177	123	79	348	451	135	182	504	328	194	155	416	360	366	465
gene19874_106612831	1.27607	4.00038	0.00157548	0.0434607	346	243	185	284	161	452	534	840	965	962	897	130	671	1449	207	358
gene11910_106605274	1.27547	1.11177	0.000410626	0.0196905	26	39	37	35	48	106	76	54	139	141	134	57	82	195	92	311
gene20716_106613695	1.27473	6.441	4.84088e-05	0.00508274	1270	1530	1197	1703	2233	7009	1920	1218	2930	8654	3169	2363	3618	8682	2510	6355
gene46318_100195547	1.27084	1.90904	0.00175396	0.0463107	45	92	53	53	59	195	179	70	258	216	252	69	174	469	135	994
gene12694_106606041	1.27043	0.247347	0.00160042	0.0438005	17	11	23	22	44	51	33	25	41	46	41	38	53	64	44	40
gene18913_106611874	1.26763	2.70169	0.00033336	0.0172128	79	127	120	95	123	358	282	119	351	489	314	171	307	746	248	1351
gene20389_106613377	1.2675	3.24266	1.53345e-06	0.000410831	171	135	129	186	240	501	315	223	514	568	526	257	461	867	604	944
gene14297_106607441	1.26724	0.746926	0.000641399	0.0264947	31	21	26	28	64	80	49	29	50	75	56	70	54	121	65	85
gene7415_106601043	1.26583	1.90051	0.000133968	0.00967721	42	77	42	82	100	154	139	99	170	223	217	83	168	335	130	412
gene43083_106581929	1.25824	4.50094	1.31368e-12	3.37306e-09	376	358	328	433	655	1018	738	616	1372	1556	1185	582	1270	1652	1141	1923
gene16114_106609206	1.25792	0.659575	0.0014055	0.0411794	24	26	21	29	71	78	32	28	40	200	26	21	41	106	33	98
gene45739_106584478	1.25034	1.07445	0.000176012	0.01135	35	39	30	32	56	93	76	50	149	135	84	71	176	202	105	160
gene24811_100196757	1.2463	4.07648	0.000100471	0.00832174	161	387	281	283	318	908	721	335	1025	1281	957	268	787	1750	709	3372
gene6279_106599157	1.24474	2.16119	0.000489002	0.0220999	73	84	87	49	191	129	82	174	80	93	99	125	68	189	219	67
gene47353_100306785	1.24439	2.94863	0.000749921	0.0290497	70	159	135	142	164	294	436	134	697	474	610	158	395	944	332	1792
gene29004_106567887	1.24041	0.493629	0.00142164	0.0413187	24	16	25	24	44	65	51	23	57	80	56	45	77	110	76	110
gene34560_106573430	1.23978	2.92819	4.00195e-06	0.000849858	144	150	105	108	251	218	338	191	158	204	299	308	280	433	264	181
gene47788_106586578	1.23938	0.354833	0.00128862	0.0391239	19	22	16	24	41	56	47	21	60	71	46	25	48	83	79	97
gene14244_100286406	1.23925	8.44641	1.5887e-24	1.49571e-20	4809	6514	5437	6469	11038	15145	11800	8749	16471	33470	15519	7280	13422	26616	16632	28929
gene14137_106607276	1.2374	0.589114	0.00204508	0.0498372	22	18	35	20	40	75	40	39	66	80	66	29	83	95	66	95
gene28362_106567221	1.23641	1.28549	0.000653779	0.0265633	59	43	31	27	69	135	71	49	76	142	70	77	71	103	67	92
gene32478_106571317	1.23592	1.38915	0.00190368	0.0480496	52	49	29	42	55	180	66	51	111	131	129	70	123	214	94	450
gene27847_100196705	1.23194	2.46867	0.000823571	0.0307278	50	154	66	98	126	268	224	119	402	388	508	110	289	614	267	1638
gene21406_106560596	1.22792	4.37944	2.46086e-06	0.000586726	363	350	331	349	493	1161	409	696	666	1147	577	396	723	1406	638	1331
gene29412_106568321	1.22668	0.658618	0.00150523	0.0425067	17	29	28	27	40	72	60	32	121	121	99	34	97	250	86	492
gene22566_100195962	1.22667	3.01659	4.23481e-05	0.00461807	136	186	100	121	268	478	198	159	615	665	351	303	668	668	327	464
gene12159_106605507	1.2241	0.145697	0.00113106	0.0362606	17	21	17	15	38	38	37	26	34	67	36	36	47	69	47	66
gene34738_106573726	1.22031	1.62989	0.00188249	0.0477885	38	69	40	57	86	202	89	43	159	208	168	85	143	288	104	481
gene15841_106608949	1.21905	4.07164	0.00180474	0.0468934	252	129	149	606	567	483	465	640	128	555	1057	1088	222	217	379	269
gene13030_106606381	1.21746	1.17452	0.000570864	0.0244295	40	26	44	37	60	112	77	47	117	118	82	73	112	159	94	150
gene1333_100380323	1.21555	2.20012	5.79156e-05	0.0058084	73	70	69	94	123	242	133	112	211	251	196	65	186	318	136	607
gene2381_106564789	1.21273	0.91222	0.000684659	0.0273129	30	30	25	38	57	94	58	37	85	119	103	68	113	159	122	152
gene22642_106561808	1.21216	2.36929	0.000133295	0.00965331	70	119	60	98	198	267	118	111	193	290	157	136	293	355	216	406
gene42199_106581051	1.21193	5.33157	2.67014e-09	2.09488e-06	556	812	582	771	1198	2086	886	1191	1515	2396	1742	1397	1703	2460	1332	2264
gene8191_106601827	1.20957	1.37525	0.000644597	0.0264947	30	59	48	34	65	89	97	80	59	74	74	68	82	99	95	101
gene24585_100329180	1.20929	3.78101	0.00148767	0.0423138	120	302	277	217	234	530	812	242	1082	900	720	304	654	1148	593	1746
gene19121_106612119	1.20334	0.25844	0.00112001	0.0361309	20	19	15	23	43	46	34	28	29	60	34	40	47	59	42	90
gene15455_106608568	1.20124	0.654271	0.00151952	0.0427487	20	30	24	29	41	52	45	58	53	76	38	39	68	108	46	161
gene14099_106607312	1.19914	1.90997	0.000173363	0.0113082	48	67	58	78	95	182	130	87	197	255	177	102	191	410	165	419
gene49936_106588322	1.1984	1.13054	0.00140305	0.0411503	30	45	29	41	60	80	108	36	208	117	80	73	91	311	180	284
gene25909_106565061	1.19775	4.53782	1.36687e-08	8.97812e-06	368	414	413	377	587	1158	605	709	1076	1178	942	857	1468	1738	1226	1344
gene37816_106576870	1.19394	1.8424	0.000318807	0.0167648	56	44	62	78	91	122	113	129	165	261	132	68	160	251	112	208
gene47915_106586671	1.19079	3.7738	7.31888e-07	0.000229683	201	216	239	270	370	597	563	285	543	1092	662	400	525	981	619	969
gene10442_106603887	1.19033	1.09214	0.00186319	0.0477099	18	31	40	51	57	94	66	57	91	126	74	50	86	120	110	185
gene38000_106576706	1.19032	1.72579	0.000365802	0.0182539	57	56	33	78	95	138	83	109	127	183	173	117	138	326	136	223
gene31230_106569916	1.18993	5.49044	0.000662363	0.0266587	640	518	617	1289	1971	1849	455	1609	1576	530	1094	1276	1112	1106	1804	810
gene11852_106605226	1.18723	1.72225	0.00164862	0.0447297	27	79	47	68	84	159	127	64	181	192	184	100	154	322	168	489
gene29493_106568378	1.18665	0.0170032	0.00195221	0.0487948	19	15	13	18	35	34	30	26	67	36	59	17	41	89	29	141
gene52088_106590548	1.18586	1.65787	0.00109113	0.0356689	84	30	41	59	87	97	138	82	136	60	95	109	96	134	145	76
gene9740_106603199	1.18399	5.20069	3.37785e-06	0.000751213	432	585	543	948	948	1621	1656	679	1832	3147	1647	956	1238	2420	1386	2447
gene42424_106581244	1.18247	1.00656	0.0014994	0.042434	18	36	40	38	61	90	67	42	133	92	100	50	83	120	62	455
gene892_106602716	1.18175	1.32559	0.00152972	0.0428625	27	67	45	28	73	113	86	54	92	94	50	50	82	91	37	92
gene25989_106565244	1.1809	0.993267	0.00137895	0.0407822	23	35	28	46	57	101	55	45	69	135	70	54	93	190	89	131
gene21372_100380694	1.17866	3.57831	0.000653885	0.0265633	103	291	206	212	206	535	546	278	962	672	1040	283	742	1581	618	3927
gene15943_100136494	1.17715	4.82478	6.79244e-11	1.00971e-07	391	487	477	582	832	1121	1084	688	1216	2194	1106	721	1129	1848	1228	1864
gene15883_106608981	1.17573	1.50363	0.000205422	0.0127421	63	47	29	54	91	119	85	72	100	177	113	92	118	197	104	196
gene43999_106582838	1.17287	2.30386	0.00159052	0.0436523	41	108	81	104	102	255	193	101	420	322	237	54	186	370	202	925
gene61_106588528	1.17138	0.772594	0.00100624	0.0340771	39	29	24	22	56	77	47	39	79	115	65	55	65	135	71	108
gene21768_106560979	1.17108	2.09031	8.08451e-05	0.00718047	88	80	66	57	109	175	131	132	296	249	171	136	168	465	227	634
gene32595_106571417	1.16864	1.41549	0.00116746	0.0368835	33	49	37	61	54	124	96	69	131	136	138	67	167	204	94	263
gene46289_106585164	1.1683	0.94555	0.00188509	0.0477885	26	44	16	44	59	74	55	56	70	103	57	38	79	108	79	115
gene8249_106601886	1.16816	1.57625	0.000286397	0.0157924	52	60	46	44	87	156	77	70	117	183	67	64	93	192	68	180
gene18224_106611281	1.16645	1.46049	0.000155954	0.0105421	46	48	44	48	78	112	101	64	130	199	131	75	134	220	112	260
gene6472_106599284	1.16636	0.828693	0.00117878	0.0370751	36	29	23	31	68	76	36	47	34	102	41	32	55	70	51	28
gene34789_106573684	1.16373	1.74336	0.000846713	0.0313018	41	81	48	58	71	133	143	83	193	173	238	89	183	408	123	822
gene42514_106581366	1.16348	1.32636	0.000583668	0.0248257	29	49	41	50	90	67	93	68	79	63	86	79	72	125	87	137
gene38903_106577801	1.16151	1.30018	0.000515063	0.0229094	45	49	24	50	66	111	73	66	132	176	111	56	118	237	137	308
gene7263_106600852	1.15348	8.70026	5.3799e-25	7.59749e-21	6885	7823	6273	7984	12400	17160	12337	12229	19650	35130	17295	8952	16860	27937	18005	27866
gene37135_106576037	1.15282	2.38401	0.000206623	0.0127421	108	78	96	76	182	267	167	81	55	130	101	125	98	145	113	57
gene8537_106602231	1.15006	1.27484	0.000304236	0.0163673	49	36	45	34	79	91	84	56	121	128	84	67	106	162	114	158
gene41770_100196588	1.14846	1.25449	0.000816746	0.0307278	48	38	29	48	104	66	89	47	74	77	90	120	115	43	54	83
gene41037_106580134	1.14822	1.56268	0.000338812	0.0173539	59	66	43	35	80	116	106	76	144	149	165	71	127	314	94	445
gene5660_106596129	1.14662	4.18894	5.74331e-08	2.89668e-05	276	360	252	384	508	649	736	468	1293	1456	980	469	869	1254	818	1935
gene13151_106606495	1.1448	1.37399	0.000408487	0.0196528	39	49	45	43	95	117	80	46	112	172	59	52	60	191	86	130
gene13117_106606462	1.14477	1.35325	0.000382721	0.018931	57	45	37	36	74	117	84	55	153	128	105	63	153	221	145	233
gene38740_106577620	1.14475	0.564132	0.00157405	0.0434607	27	24	21	27	37	63	52	34	42	84	59	33	53	72	43	80
gene44153_106583015	1.14072	1.62057	0.000432849	0.0204551	34	55	63	57	90	121	99	83	106	194	83	64	123	200	103	321
gene26686_106565813	1.14024	1.58522	0.0016945	0.0453215	55	52	41	58	72	191	77	56	121	203	98	45	84	172	86	286
gene34516_106573377	1.14021	2.1143	0.0017963	0.0467171	59	75	69	95	122	128	243	67	177	273	152	120	177	239	180	248
gene31534_106570404	1.14018	1.57086	0.00031939	0.0167648	46	49	54	54	90	91	126	71	53	112	83	118	158	75	133	112
gene5113_106591223	1.13799	1.759	0.000585313	0.0248257	41	78	57	56	150	143	82	68	110	174	118	121	143	225	166	201
gene15112_106608287	1.13655	0.635784	0.00161128	0.0438853	32	33	23	17	48	60	48	39	56	23	34	30	41	40	39	23
gene20407_106613394	1.13406	3.92309	2.79307e-08	1.60995e-05	310	232	291	225	592	573	452	366	459	484	433	572	507	662	570	504
gene19202_106612193	1.13121	0.948468	0.00075283	0.0290875	34	40	26	32	55	73	57	57	51	83	117	55	43	198	73	570
gene1040_106604487	1.12853	1.11864	0.00084966	0.0313697	29	34	34	51	64	92	72	49	116	113	114	65	105	165	70	253
gene41922_106580770	1.12762	1.85005	0.000297941	0.0161738	62	68	71	48	94	128	114	118	183	202	293	131	194	366	132	588
gene4056_106581223	1.12713	1.78207	0.001053	0.0350179	71	64	53	51	59	166	124	91	94	99	39	46	63	119	85	124
gene24489_106563646	1.12338	3.14637	4.5407e-06	0.000936113	152	131	173	161	274	405	261	215	278	350	269	235	306	456	289	517
gene40797_106579676	1.12299	2.93099	0.000220671	0.0132018	90	157	123	162	226	431	205	150	247	563	225	189	304	410	386	505
gene20046_106612965	1.12	2.082	0.000236494	0.0139739	60	61	68	105	131	174	142	99	146	272	206	126	173	303	201	310
gene20229_106613218	1.11933	1.09899	0.000498686	0.0223215	40	35	37	35	68	70	81	51	115	83	99	57	69	141	92	178
gene33058_106571892	1.11835	2.32491	0.000299743	0.0161987	85	86	92	86	120	268	119	141	180	267	194	125	195	333	196	486
gene35265_106574180	1.11632	5.45642	1.34545e-13	3.80009e-10	821	742	909	614	1449	1636	1354	1226	1570	1310	1364	1627	1898	1868	1885	1163
gene31592_106570460	1.11264	8.06428	1.63664e-17	9.24506e-14	4257	5363	3874	5527	7918	10191	7755	8403	12796	22416	12280	5999	11192	18072	11948	18233
gene18348_106611399	1.11231	1.41306	0.00150704	0.0425067	38	43	49	53	93	142	68	45	109	165	68	73	127	119	67	166
gene24744_106563886	1.11062	2.48409	0.00039992	0.019379	87	87	139	75	177	160	185	181	133	94	158	230	154	132	157	95
gene18766_106611739	1.10986	1.0306	0.000738637	0.028815	39	42	33	27	81	66	57	53	51	42	56	88	42	105	42	116
gene46158_106584888	1.10888	2.23466	0.000707865	0.027997	57	108	79	85	131	260	112	111	155	330	127	123	186	282	166	237
gene48054_106586824	1.10557	4.73329	1.54401e-12	3.63409e-09	487	469	403	534	837	1078	905	635	2027	2028	1345	690	1521	2460	1561	3114
gene45355_106584197	1.10402	3.02002	0.000593387	0.0250518	185	104	166	116	172	414	325	151	90	114	135	420	138	90	302	62
gene43989_106582832	1.09955	2.31027	0.000384147	0.0189682	62	118	83	86	132	189	208	107	287	256	254	119	192	370	206	630
gene48968_106587736	1.09918	3.81148	1.531e-07	6.55176e-05	302	241	258	197	537	495	466	321	716	545	571	675	575	629	603	367
gene16849_106609939	1.09783	2.83671	0.000122863	0.00937878	98	135	133	137	186	373	215	158	298	415	253	211	327	517	334	413
gene40068_106578961	1.09772	4.29808	3.23266e-05	0.00388524	524	302	268	322	570	534	518	808	361	1222	1052	409	668	1260	311	779
gene32369_100196323	1.09481	0.823803	0.00139732	0.0411103	31	30	27	34	58	77	54	35	88	105	81	42	82	141	81	171
gene19775_106612904	1.09275	2.36411	0.00119844	0.0375066	63	111	87	102	96	268	180	120	440	400	249	113	244	395	201	480
gene35548_106574399	1.09212	1.18194	0.000976218	0.0336403	27	44	43	43	85	86	61	55	70	119	48	60	97	109	87	116
gene12331_106605682	1.08595	2.6551	0.000149467	0.0103239	80	135	113	118	216	299	164	140	276	392	221	176	296	438	274	614
gene40868_106579756	1.08535	2.99672	0.000281423	0.0155853	222	142	138	71	262	299	263	199	174	193	183	251	173	234	198	222
gene47543_106586328	1.08026	2.38563	0.00122339	0.0378462	64	101	69	138	147	234	208	89	308	323	255	119	233	420	272	617
gene5966_106597294	1.07947	5.68294	4.76027e-14	1.68061e-10	848	901	838	1106	1582	1670	1938	1357	2491	3788	2556	1281	2308	3821	2154	5168
gene33696_100380784	1.07925	3.47898	5.24031e-06	0.00102783	209	185	158	250	429	429	254	317	450	586	449	385	489	844	469	628
gene38222_106577125	1.07885	1.56039	0.00168345	0.045197	39	71	44	54	100	151	65	64	96	152	98	70	151	200	114	175
gene20535_106613533	1.07762	2.77206	0.00167333	0.045097	160	86	74	173	140	367	221	156	348	413	215	216	173	343	255	515
gene41453_106580326	1.07738	3.14852	6.35391e-05	0.0060785	129	159	150	195	347	366	307	142	488	707	190	206	311	748	325	604
gene35980_100195396	1.07701	1.15428	0.000921865	0.0328752	42	53	32	30	75	74	65	63	76	169	132	42	82	223	127	191
gene32309_106571153	1.07691	2.5316	5.24129e-05	0.00539391	111	100	109	92	231	178	165	159	174	168	132	145	227	186	197	114
gene21270_106560452	1.07642	1.57198	0.00192248	0.0483082	42	56	47	65	55	132	102	84	151	196	113	60	138	187	103	174
gene9407_106602867	1.07436	2.95171	9.13734e-05	0.00787239	140	117	96	204	261	341	220	178	687	455	504	191	369	1467	351	1802
gene6331_106599529	1.07309	1.37667	0.0011026	0.0358089	61	39	36	48	101	99	88	44	57	139	46	93	89	104	67	100
gene46486_106584997	1.06921	4.68173	1.00956e-08	6.95466e-06	567	383	518	380	1026	829	771	660	764	717	818	1016	834	1021	799	591
gene22195_106561431	1.0652	2.73155	0.000134867	0.00971733	107	126	119	124	164	330	212	150	247	478	281	219	232	462	241	438
gene26567_100136577	1.0649	5.72822	1.73784e-05	0.00250426	541	1146	856	1282	1237	2496	2090	1066	2691	2892	2275	1275	2111	5476	1687	10895
gene33478_106572002	1.06459	1.72913	0.000648128	0.0264947	50	56	62	67	81	136	119	82	131	217	187	89	161	293	153	334
gene14819_106608010	1.06371	4.90249	2.02233e-11	3.35993e-08	560	577	520	510	1035	1372	810	675	1262	1578	958	1072	1976	2862	1111	1773
gene48051_106586828	1.06316	1.46149	0.00121049	0.0376117	47	37	58	52	77	123	74	73	122	181	113	58	126	191	124	313
gene48430_106587288	1.0614	0.924978	0.00157671	0.0434607	37	34	28	35	54	64	57	58	102	117	95	42	64	127	57	113
gene21950_100194499	1.05715	3.00945	4.56212e-05	0.00489667	118	149	140	173	223	375	249	188	209	385	263	264	297	324	332	364
gene21957_106560801	1.05587	3.32679	1.35236e-05	0.00206465	150	182	168	225	270	398	364	246	399	635	416	262	401	680	396	725
gene10386_106603838	1.05543	1.55864	0.000842932	0.0312438	41	59	58	51	77	118	103	72	151	176	101	86	144	184	124	250
gene33996_100195428	1.04965	5.80326	8.96686e-11	1.2663e-07	987	1070	820	1211	1589	2587	1997	1089	4830	3229	5741	1498	3607	8771	2237	12371
gene7982_106601611	1.0492	3.99653	1.17544e-06	0.000349465	258	253	370	268	507	625	484	418	482	515	588	579	596	727	477	634
gene44985_106583754	1.04909	3.26928	4.57697e-05	0.00489667	126	170	207	190	375	374	237	247	317	494	259	264	377	715	394	545
gene51304_106589749	1.04771	2.53991	0.00144634	0.0415993	66	114	123	114	115	227	199	183	203	319	350	207	376	403	256	363
gene42392_106581247	1.04733	1.92056	0.000378693	0.0187646	69	60	66	77	102	157	134	86	153	260	176	130	202	324	172	397
gene47722_106586483	1.04714	3.47073	0.000115529	0.00901384	169	253	190	194	223	453	457	272	735	635	832	255	623	1240	460	3241
gene29632_106568554	1.04416	3.18091	0.00152898	0.0428625	121	193	169	174	211	458	149	323	159	376	188	193	148	175	260	178
gene21329_106560517	1.04235	3.63701	0.000469667	0.0215345	158	270	175	305	348	733	328	226	472	941	505	347	535	1151	628	1164
gene51191_106589632	1.04044	9.41789	8.19313e-18	5.78517e-14	10846	13355	11318	14611	19991	28885	20254	18228	30474	55032	27686	17328	28018	46114	27492	45919
gene49831_106588265	1.03859	1.5058	0.00156402	0.043393	46	66	45	47	88	129	97	48	131	146	126	88	159	269	135	236
gene33514_106572352	1.038	3.93434	2.2431e-05	0.00296048	253	323	221	325	448	831	439	282	426	1012	487	530	822	1022	603	1056
gene14464_106607687	1.03511	5.87075	2.23094e-05	0.00295825	1472	797	742	1330	1194	2969	2260	1154	1859	3820	1874	1741	1549	2732	1625	2339
gene40368_106579165	1.03475	4.82673	5.36556e-07	0.000179111	545	593	451	501	874	1521	591	694	1402	2311	1025	622	1486	2055	1228	2368
gene24638_106563789	1.03332	3.11903	0.0012184	0.0377329	91	175	203	157	211	381	359	163	713	457	446	182	473	696	349	2458
gene20370_106613360	1.03232	1.31442	0.00168092	0.045197	63	43	35	39	106	71	70	62	109	112	84	62	80	115	51	101
gene20623_106613612	1.02985	1.54088	0.000985381	0.0338488	51	55	48	56	73	122	106	64	117	143	82	90	117	211	126	146
gene26568_106565699	1.02598	5.62373	1.35373e-06	0.00037174	533	1207	827	1059	1406	2101	1780	1045	2945	2954	2991	947	2297	8192	2216	14869
gene15085_106608268	1.02511	2.73304	0.000406897	0.0196116	97	164	123	102	158	242	243	186	172	306	287	297	214	432	205	336
gene757_106601300	1.02228	3.18627	0.0001495	0.0103239	102	208	182	172	286	386	260	225	256	517	309	260	381	578	476	549
gene44917_100194771	1.02195	2.14423	0.00143942	0.0415696	54	78	86	102	114	190	166	90	341	230	285	166	240	780	294	1116
gene23815_106562962	1.02194	4.82356	6.81166e-10	6.63409e-07	504	596	397	604	814	1146	862	763	1638	2176	1227	723	1405	2209	1179	1824
gene25762_106564832	1.01827	6.25324	4.01414e-10	4.53501e-07	1259	1644	1235	1518	2176	3894	2330	1506	2422	8642	1952	1587	2105	4229	2971	5086
gene36256_106575214	1.01468	1.27644	0.00140239	0.0411503	47	43	43	42	81	109	61	53	63	123	72	95	104	174	92	180
gene15363_106608509	1.01373	1.92451	0.000795346	0.0302339	69	87	60	62	121	180	111	72	128	228	128	96	147	268	181	257
gene26721_100195450	1.01269	2.15034	0.000208508	0.0128303	80	84	80	81	135	189	132	104	242	282	206	139	176	341	215	480
gene38911_106577818	1.00669	1.76118	0.00175809	0.0463555	77	39	60	72	89	136	119	79	70	59	103	100	48	81	121	44
gene22394_100380677	1.00656	2.0809	0.000548919	0.0238593	70	73	77	90	116	175	111	124	129	255	159	127	175	389	180	223
gene42824_106581666	1.00557	6.84598	9.09428e-14	2.85399e-10	1965	2091	1947	2561	3164	3759	4169	3252	5751	7675	5832	2887	4714	9122	4341	9608
gene33500_106572365	1.00264	2.54668	0.00101482	0.0343233	64	131	108	126	210	257	162	117	216	282	213	166	192	306	236	427

## Sheet: Sheet5
Ovary T3 vs T1 FDR<0.05
Downregulated genes = 81	logFC	logCPM	PValue	FDR	T1F1	T1F2	T1F3	T1F4	T2F1	T2F2	T2F3	T2F4	T3F1	T3F2	T3F3	T3F4	T4F1	T4F2	T4F3	T4F4
gene27698_106566670	-3.68148	3.09822	1.17609e-28	3.37232e-24	397	474	576	308	354	354	28	334	24	28	30	42	329	571	34	15
gene6648_106600392	-3.56013	3.44657	4.47357e-23	6.41375e-19	636	425	773	389	1037	29	29	23	46	36	64	24	30	573	28	129
gene26966_106566027	-8.74003	0.127778	1.86199e-21	1.77969e-17	90	50	34	54	70	29	0	0	0	0	0	0	0	19	28	24
gene28975_106567913	-6.47136	1.32493	6.89276e-12	9.88215e-09	185	143	201	5	322	2	1	95	0	2	1	2	127	96	3	0
gene46263_106584961	-4.69386	-0.878846	1.71121e-11	2.13336e-08	35	23	26	16	1	0	1	42	1	1	1	0	8	0	1	0
gene44404_106583168	-4.41148	4.08049	3.97411e-10	2.99878e-07	1061	1394	72	1201	1645	85	62	44	12	22	26	95	48	1223	8	23
gene6741_106600087	-2.67201	4.58028	1.0245e-09	6.99438e-07	2182	221	990	1295	1804	165	134	144	184	164	146	159	269	684	230	124
gene14930_100380827	-2.5417	1.59724	8.01101e-09	3.28154e-06	156	126	173	107	118	229	95	53	7	22	39	19	125	64	98	56
gene44865_106583675	-6.24882	2.89989	1.17557e-08	4.49445e-06	944	20	655	13	7	2	12	3	5	2	4	8	23	9	2	4
gene945_106603349	-2.72457	-0.305937	2.44893e-07	4.74464e-05	39	25	48	29	32	45	25	16	4	2	5	8	30	29	26	18
gene19557_106612703	-1.16229	4.66214	7.33669e-07	0.000107883	1244	839	973	885	347	310	543	415	557	371	389	251	700	350	714	302
gene46435_106585045	-2.3869	0.858401	8.65439e-07	0.000122244	85	69	97	74	97	104	53	39	6	6	28	16	52	46	52	41
gene22135_106561309	-1.99202	0.557684	2.02251e-06	0.000219672	74	47	61	68	73	86	54	37	15	9	20	12	66	41	47	40
gene34491_106573351	-1.80193	0.618958	7.095e-06	0.000557375	67	52	64	71	74	88	53	29	23	16	11	15	65	53	53	59
gene26329_106565439	-2.07527	-0.256595	1.16628e-05	0.000779531	36	26	39	36	11	47	13	6	4	10	7	8	23	9	13	5
gene42089_106580937	-1.66197	4.41683	2.36131e-05	0.00128321	784	376	1165	1266	573	1247	145	234	100	420	254	263	562	1122	375	278
gene6682_100195323	-2.65338	-0.353526	2.68605e-05	0.00140804	34	25	45	31	7	42	6	7	1	14	3	1	5	0	23	3
gene13290_106606641	-3.64743	1.00434	2.79919e-05	0.00144881	227	171	7	10	10	6	5	6	5	5	11	7	8	5	5	3
gene41285_106579930	-1.32042	2.75259	3.74349e-05	0.00176548	378	197	233	270	168	221	121	77	114	128	78	63	234	306	58	98
gene24256_106563525	-4.18404	-0.547194	4.02009e-05	0.00185923	4	5	58	58	48	2	69	2	0	0	5	1	3	1	4	1
gene51652_106590107	-4.17521	-1.01793	4.57629e-05	0.00205055	1	3	39	43	0	1	0	0	1	1	1	1	9	1	2	1
gene29044_106567853	-2.16764	0.763523	5.20321e-05	0.00226743	87	73	81	56	78	81	64	38	8	7	37	7	52	26	46	23
gene19280_106612265	-1.18532	4.97652	5.49225e-05	0.00235052	1851	541	998	1562	770	662	521	980	513	606	473	342	496	594	514	749
gene925_106603539	-4.08239	1.08461	5.60733e-05	0.00238255	380	18	3	50	16	19	11	9	10	5	5	2	12	5	17	7
gene29009_106567883	-1.13757	4.33621	7.92722e-05	0.00308838	892	992	485	790	408	447	244	339	220	174	453	433	350	200	346	257
gene14703_106607881	-1.73367	3.24651	8.73146e-05	0.00329863	450	191	421	561	338	98	127	125	53	43	176	172	67	42	99	40
gene10222_106603657	-3.30553	0.012267	8.85186e-05	0.00333971	18	4	128	31	20	2	4	7	4	6	4	3	5	3	1	4
gene24147_106563222	-1.69428	1.78739	0.000107527	0.00383009	269	87	148	80	132	46	72	124	57	24	43	36	109	45	88	47
gene10018_106603550	-3.77413	2.57814	0.000112122	0.00393993	940	10	295	16	45	34	28	34	22	9	15	35	25	34	41	18
gene16567_106609653	-1.32683	1.16033	0.000178917	0.00552009	74	80	74	119	51	63	23	16	29	27	35	33	48	33	36	29
gene24010_100306872	-1.74947	1.31822	0.000192288	0.00580998	126	102	107	84	60	138	80	47	32	10	55	14	46	33	50	24
gene40360_106579171	-2.12745	0.669987	0.000210449	0.00618288	93	76	10	103	6	27	47	10	10	20	17	9	71	25	15	69
gene49909_106588347	-1.29723	2.22577	0.000214264	0.0062692	232	199	170	139	140	125	108	94	94	56	81	36	125	123	34	41
gene13221_106606566	-3.57599	0.276051	0.000239842	0.00678897	121	110	5	5	6	3	4	0	1	1	11	4	5	5	6	3
gene25562_106564715	-2.96007	0.363015	0.000247786	0.00693661	84	51	8	101	67	28	11	13	1	5	20	1	20	7	23	2
gene43696_106582527	-2.53272	-0.317628	0.000285746	0.00757953	60	7	11	62	47	12	4	7	2	6	6	7	14	2	12	2
gene18285_100196798	-1.66269	-0.38027	0.000323527	0.00830512	37	24	28	29	21	48	23	10	12	7	6	8	27	21	27	9
gene21401_106560591	-1.09811	2.17539	0.000326259	0.00832369	174	170	183	153	107	154	121	94	69	73	91	52	160	151	133	124
gene36386_106575301	-4.11787	2.24417	0.000329438	0.00838926	1002	17	12	14	656	859	12	573	11	6	7	27	9	590	15	450
gene14022_106607374	-1.23237	2.45047	0.00053748	0.0119842	155	266	285	136	173	66	82	47	53	75	114	84	94	113	201	63
gene18476_100380834	-1.34809	0.850235	0.000572761	0.0125396	85	62	68	64	78	63	52	53	20	17	38	23	50	34	41	24
gene19558_106612707	-2.15339	-0.326725	0.000607314	0.0129859	55	15	33	29	3	0	24	9	16	2	2	6	20	5	16	7
gene6957_106600617	-2.24228	-0.177101	0.000723351	0.0148069	42	15	48	43	12	26	12	12	4	17	0	7	8	6	0	13
gene25059_106564211	-1.20971	1.1798	0.000729185	0.0148816	107	66	74	98	50	55	37	24	37	24	41	31	61	34	89	30
gene6810_106600490	-1.71299	3.28214	0.00074171	0.0150196	513	385	454	313	432	503	432	317	36	71	299	50	351	240	319	131
gene4080_106580917	-1.6714	2.2691	0.000782073	0.0155354	367	40	181	230	160	55	25	51	79	35	61	53	375	112	74	189
gene23750_106562908	-1.18229	2.2571	0.000837025	0.0162294	319	107	139	179	53	115	92	60	70	83	76	61	166	114	76	123
gene44612_106583390	-2.71	0.514857	0.000863417	0.0166494	103	3	109	44	105	12	7	2	4	2	18	12	24	0	1	8
gene6758_106599936	-1.78863	-0.597938	0.000948362	0.0177618	32	23	35	11	33	12	9	8	8	9	4	5	8	11	0	6
gene49693_106588233	-2.179	1.48389	0.000952273	0.0177886	168	113	134	86	112	116	104	56	4	8	76	11	73	58	80	42
gene41390_106579835	-1.3507	3.746	0.001014	0.018674	323	185	863	730	165	324	172	205	165	216	129	253	244	121	184	131
gene39219_106578111	-1.14483	1.6609	0.00104462	0.018999	152	164	95	72	104	44	63	42	44	48	49	53	90	53	44	27
gene23701_106562860	-1.01101	3.0329	0.00110894	0.019986	445	206	274	303	98	123	166	154	158	105	181	98	187	138	189	108
gene10354_106603804	-1.4766	1.13313	0.00116064	0.0206837	112	72	82	85	155	17	17	9	25	58	14	15	87	134	41	32
gene14573_100862707	-1.52825	0.0145558	0.00119015	0.0210314	40	38	45	32	22	49	28	22	9	13	21	5	31	37	20	17
gene6818_106600497	-1.74507	1.01281	0.00125329	0.0218462	116	72	92	56	95	75	51	46	11	5	50	24	57	40	57	21
gene14702_106607883	-1.77849	1.3528	0.00127618	0.0221374	136	55	80	162	78	21	27	23	13	7	61	32	4	6	23	10
gene15015_106608205	-1.52934	0.568693	0.0013577	0.0231406	81	67	66	21	63	49	46	37	12	14	20	27	29	8	33	12
gene24496_106563653	-1.53691	-0.221948	0.00152219	0.0250991	41	30	39	20	7	11	21	16	14	9	4	13	41	14	16	12
gene36879_106575788	-1.53555	1.56637	0.00159057	0.025899	204	64	173	39	129	26	28	23	39	45	29	36	42	38	36	41
gene50495_106588922	-1.39444	0.583134	0.00165193	0.0266109	32	63	71	63	35	24	26	29	22	19	10	28	54	37	22	32
gene10309_106603748	-2.39854	0.211941	0.00177829	0.0280631	92	5	9	101	13	4	61	0	8	6	13	7	2	6	72	19
gene52045_106590507	-1.69078	0.640087	0.00180938	0.028413	69	26	89	67	49	28	22	13	34	6	18	12	14	18	31	26
gene47478_106586092	-2.10208	0.485745	0.00220922	0.032959	22	29	84	101	13	19	8	14	7	33	3	7	5	6	21	5
gene27802_106566734	-2.92415	1.5423	0.00243107	0.0351898	22	7	47	484	22	7	18	10	3	15	16	33	19	7	333	10
gene18707_106611802	-1.08625	1.48069	0.00260682	0.037004	87	127	112	88	65	77	81	71	31	31	62	52	81	126	76	82
gene41812_100195633	-2.27415	3.34723	0.00277256	0.0386806	566	285	478	553	198	496	15	10	12	297	25	13	235	425	21	29
gene296_106566987	-1.3256	1.50531	0.00287248	0.0396449	114	54	170	99	46	78	33	40	38	34	21	67	49	21	55	55
gene7511_106601068	-1.99752	1.62672	0.00289044	0.0397693	189	102	72	185	64	68	55	80	5	15	9	95	103	11	160	53
gene43289_106582073	-1.35248	-0.10733	0.00294621	0.0402475	44	31	29	34	38	40	37	20	7	11	20	10	31	30	21	23
gene44743_106583417	-1.37107	1.468	0.00304578	0.0411568	87	77	208	53	137	87	45	64	41	28	31	52	103	58	3	43
gene49129_106587903	-1.7015	-0.6619	0.00314991	0.0421384	31	17	28	19	12	10	9	0	5	1	14	6	15	9	8	8
gene38105_106576992	-1.77966	-0.340828	0.00315076	0.0421384	44	12	11	58	5	12	22	8	4	8	9	11	9	7	28	11
gene9655_106603107	-2.02038	1.64527	0.00336338	0.0442392	25	264	18	251	18	26	15	12	24	27	48	22	327	31	24	30
gene5962_106597451	-1.77735	-0.264285	0.00336884	0.0442772	63	14	30	25	11	16	17	3	8	1	15	10	12	3	16	5
gene32893_106571560	-1.25302	2.21318	0.0034058	0.0445421	332	68	166	163	255	115	144	90	43	55	71	105	60	44	115	71
gene35180_106574006	-1.74007	0.312576	0.00345122	0.0449207	72	64	53	13	67	17	60	17	2	20	13	19	8	8	30	5
gene36445_106575353	-1.24811	2.42948	0.00355875	0.0457594	445	95	194	118	155	86	56	65	91	56	76	95	94	78	60	66
gene6958_106600634	-2.26317	-0.455394	0.00368278	0.0468501	44	13	44	19	18	31	9	9	11	11	0	0	13	13	0	20
gene19336_100196465	-1.30229	3.69548	0.0037676	0.0476524	952	530	446	168	93	96	607	47	370	129	132	113	494	119	476	108
gene30897_106569776	-1.84506	-0.218736	0.00377576	0.0476524	35	38	36	28	37	59	39	26	2	2	25	5	36	21	39	8
Upregulated genes = 1709	logFC	logCPM	PValue	FDR	T1F1	T1F2	T1F3	T1F4	T2F1	T2F2	T2F3	T2F4	T3F1	T3F2	T3F3	T3F4	T4F1	T4F2	T4F3	T4F4
gene25909_106565061	1.5214	4.76097	3.75318e-17	2.69047e-13	368	414	413	377	587	1158	605	709	1076	1178	942	857	1468	1738	1226	1344
gene16799_106609889	2.40319	5.77718	1.76764e-16	1.01371e-12	311	583	369	704	459	2518	612	461	2016	3738	2171	1364	1799	5118	1481	7506
gene42199_106581051	1.5338	5.55432	4.76775e-16	2.27851e-12	556	812	582	771	1198	2086	886	1191	1515	2396	1742	1397	1703	2460	1332	2264
gene14819_106608010	1.32822	5.07744	9.84964e-14	4.0347e-10	560	577	520	510	1035	1372	810	675	1262	1578	958	1072	1976	2862	1111	1773
gene17122_106610230	4.73892	-0.709179	8.32055e-13	2.61908e-09	0	2	1	1	2	11	13	7	28	21	30	29	24	20	23	59
gene43083_106581929	1.81848	4.90762	9.44401e-13	2.61908e-09	376	358	328	433	655	1018	738	616	1372	1556	1185	582	1270	1652	1141	1923
gene33996_100195428	2.07545	6.55788	1.01917e-12	2.61908e-09	987	1070	820	1211	1589	2587	1997	1089	4830	3229	5741	1498	3607	8771	2237	12371
gene43218_106582131	2.14245	3.7521	1.0741e-12	2.61908e-09	160	131	119	151	323	439	394	279	573	844	491	295	523	1004	496	920
gene10731_106604157	2.45199	1.79014	1.09608e-12	2.61908e-09	31	25	32	30	101	149	161	86	167	169	130	115	156	291	229	414
gene15462_106608575	1.73396	4.35035	1.56851e-12	3.45965e-09	322	242	200	304	109	541	342	114	544	614	1159	860	667	184	577	394
gene52014_100286632	6.02824	1.34476	1.84484e-12	3.7785e-09	4	1	2	1	149	148	0	125	6	160	158	177	10	153	8	119
gene48968_106587736	1.48573	4.07596	2.69874e-12	5.15891e-09	302	241	258	197	537	495	466	321	716	545	571	675	575	629	603	367
gene41893_106580745	2.45744	2.36839	3.65754e-12	6.38864e-09	29	63	42	43	63	94	172	139	309	165	221	177	225	286	122	594
gene47914_106586666	2.29706	3.06497	3.78764e-12	6.38864e-09	69	92	72	84	186	262	218	168	384	519	296	192	305	492	319	445
gene48054_106586824	1.85738	5.27604	4.47754e-12	7.13271e-09	487	469	403	534	837	1078	905	635	2027	2028	1345	690	1521	2460	1561	3114
gene42824_106581666	1.53418	7.2098	5.07199e-12	7.65443e-09	1965	2091	1947	2561	3164	3759	4169	3252	5751	7675	5832	2887	4714	9122	4341	9608
gene33384_106572085	1.28142	6.01339	9.73666e-12	1.32947e-08	945	1086	990	1218	1668	3106	1441	1032	1848	3407	2156	1831	2239	3171	2227	3729
gene5966_106597294	1.61734	6.05921	1.43856e-11	1.87496e-08	848	901	838	1106	1582	1670	1938	1357	2491	3788	2556	1281	2308	3821	2154	5168
gene49299_106588075	2.91669	3.10852	1.92763e-11	2.30304e-08	27	72	51	75	70	88	182	55	536	330	513	142	195	1205	431	1612
gene51829_106590282	3.22301	3.47909	2.36222e-11	2.70937e-08	65	75	43	61	110	165	130	163	624	277	981	134	247	908	218	2033
gene35265_106574180	1.07575	5.4194	2.95652e-11	3.26059e-08	821	742	909	614	1449	1636	1354	1226	1570	1310	1364	1627	1898	1868	1885	1163
gene38715_100380660	1.62825	3.64943	3.3205e-11	3.52637e-08	170	168	145	207	275	510	403	268	416	651	443	398	353	569	357	573
gene8426_106602060	6.1687	-0.178292	5.4694e-11	5.60106e-08	0	0	2	0	1	90	18	99	17	10	56	84	0	10	1	50
gene22566_100195962	2.00796	3.59133	6.68317e-11	6.60804e-08	136	186	100	121	268	478	198	159	615	665	351	303	668	668	327	464
gene5660_106596129	1.89366	4.73166	8.28672e-11	7.92044e-08	276	360	252	384	508	649	736	468	1293	1456	980	469	869	1254	818	1935
gene41092_106580086	3.44892	2.51674	1.1284e-10	1.04374e-07	27	40	17	24	307	313	24	177	41	287	378	355	44	495	27	202
gene37568_106576475	1.7654	5.25523	1.21735e-10	1.09083e-07	456	472	382	651	1905	2015	1039	611	665	2223	1683	1408	2024	1070	1097	521
gene12827_106606171	3.81962	2.89006	1.28105e-10	1.11312e-07	20	59	15	17	11	123	248	78	200	631	475	79	64	337	47	421
gene31750_106570609	3.17352	0.391062	2.04315e-10	1.7231e-07	11	5	6	6	47	67	15	18	73	79	38	38	56	98	59	116
gene6013_106598235	1.28618	7.48313	2.40367e-10	1.96923e-07	2863	3523	2362	3043	3155	7092	3555	3591	4720	10228	5414	5288	7183	6403	6455	8833
gene28391_106567247	4.07858	2.83707	2.62726e-10	2.09261e-07	18	27	21	23	47	66	58	30	519	62	676	89	101	539	72	1443
gene27875_106566910	1.71417	3.68806	3.06049e-10	2.3718e-07	150	220	154	153	348	496	310	299	474	701	313	502	617	585	482	703
gene42276_106581167	2.40754	1.65092	6.03095e-10	4.36608e-07	18	31	35	25	104	105	80	70	138	185	101	100	115	279	159	296
gene23815_106562962	1.62931	5.24724	6.09064e-10	4.36608e-07	504	596	397	604	814	1146	862	763	1638	2176	1227	723	1405	2209	1179	1824
gene20389_106613377	1.75427	3.59225	6.25956e-10	4.37773e-07	171	135	129	186	240	501	315	223	514	568	526	257	461	867	604	944
gene51191_106589632	1.54404	9.76583	1.05138e-09	7.01097e-07	10846	13355	11318	14611	19991	28885	20254	18228	30474	55032	27686	17328	28018	46114	27492	45919
gene21242_106560429	1.4734	3.9292	1.16285e-09	7.57809e-07	192	233	230	248	327	408	455	310	478	746	613	417	530	823	497	842
gene7072_100380798	1.14096	5.54474	1.28077e-09	8.16106e-07	693	870	807	902	1213	1857	1266	614	1653	2194	1438	1186	1177	2652	1543	3358
gene31592_106570460	1.66119	8.45132	1.40814e-09	8.77762e-07	4257	5363	3874	5527	7918	10191	7755	8403	12796	22416	12280	5999	11192	18072	11948	18233
gene18252_106611336	4.6283	1.12725	1.63685e-09	9.98619e-07	3	3	7	5	8	127	8	2	119	133	154	6	110	0	1	4
gene8425_106602061	4.65995	0.961974	1.88212e-09	1.12433e-06	7	3	3	3	311	36	41	52	257	41	28	39	264	43	3	74
gene11295_106604658	3.38075	0.356298	2.01681e-09	1.1802e-06	12	3	5	4	26	41	67	15	88	46	66	25	48	71	48	64
gene5276_106592411	5.56133	-0.754589	2.18667e-09	1.25087e-06	1	0	0	1	0	1	3	2	27	4	53	22	13	8	5	8
gene18331_106611378	1.33541	3.68756	2.22481e-09	1.25087e-06	233	212	149	233	299	334	332	300	522	463	464	407	371	719	397	666
gene13644_100195790	2.36137	3.49171	2.34775e-09	1.2946e-06	56	170	83	103	120	331	395	153	548	503	649	185	447	982	376	2454
gene40010_106578890	4.32866	6.65758	2.98539e-09	1.61515e-06	126	717	193	55	502	1683	428	1736	2317	6401	9800	852	867	327	793	11129
gene7263_106600852	1.6527	9.0528	3.1898e-09	1.69379e-06	6885	7823	6273	7984	12400	17160	12337	12229	19650	35130	17295	8952	16860	27937	18005	27866
gene44898_100194955	1.34957	5.34456	3.33917e-09	1.72821e-06	508	656	627	779	703	1470	964	529	1371	2267	1192	1049	1535	2117	1318	1843
gene20394_106613382	1.64741	2.59732	3.37517e-09	1.72821e-06	76	71	81	98	152	210	208	117	193	241	243	244	271	386	312	499
gene27453_106566399	7.12386	4.83365	3.4604e-09	1.74076e-06	4	15	10	16	14	24	63	12	1898	16	3697	62	72	4221	45	5859
gene11835_106605169	2.99732	-0.0247852	3.59221e-09	1.77592e-06	8	5	3	7	19	41	41	11	43	60	38	25	31	44	25	97
gene5375_101448046	1.55954	8.37221	3.80192e-09	1.82822e-06	3497	5692	3659	6127	5791	7819	10327	5366	13833	17012	13150	5755	10264	24135	9487	29647
gene30474_106569297	2.34973	1.75957	3.82554e-09	1.82822e-06	22	42	27	32	76	123	61	62	151	183	157	70	139	243	99	326
gene47915_106586671	1.697	4.13361	4.00395e-09	1.88212e-06	201	216	239	270	370	597	563	285	543	1092	662	400	525	981	619	969
gene38751_106577630	1.78488	2.42389	4.28144e-09	1.9801e-06	62	63	61	83	132	164	123	132	259	216	196	159	237	427	195	384
gene33696_100380784	1.38542	3.68435	4.72578e-09	2.15091e-06	209	185	158	250	429	429	254	317	450	586	449	385	489	844	469	628
gene10500_106603948	3.64613	2.77221	4.84195e-09	2.16935e-06	23	30	12	49	56	412	74	17	572	438	201	44	212	1540	253	961
gene24018_100380290	3.26507	4.21845	5.10896e-09	2.25376e-06	74	145	87	89	97	313	372	102	1251	441	1565	114	732	1511	469	3347
gene3722_106577506	6.22241	6.96299	5.48933e-09	2.38486e-06	41	153	51	129	64	209	88	107	12346	199	11804	226	505	36130	242	50429
gene14244_100286406	1.81085	8.8608	5.92861e-09	2.53727e-06	4809	6514	5437	6469	11038	15145	11800	8749	16471	33470	15519	7280	13422	26616	16632	28929
gene15943_100136494	1.59296	5.11595	6.37853e-09	2.68968e-06	391	487	477	582	832	1121	1084	688	1216	2194	1106	721	1129	1848	1228	1864
gene9740_106603199	1.75609	5.61108	7.41177e-09	3.08007e-06	432	585	543	948	948	1621	1656	679	1832	3147	1647	956	1238	2420	1386	2447
gene40403_106579136	1.24276	5.36075	8.5082e-09	3.4308e-06	759	649	517	841	701	976	1000	607	1581	1510	1871	851	1522	2484	1420	3668
gene16241_106609348	1.42649	3.28397	8.61469e-09	3.4308e-06	149	156	122	167	193	358	242	134	333	426	382	285	368	498	473	559
gene12337_100196333	6.58915	5.52997	8.76691e-09	3.44359e-06	21	31	19	36	19	45	15	18	5603	33	3394	66	198	11045	52	13057
gene42150_106581002	1.45935	4.88361	1.17391e-08	4.49445e-06	391	497	379	508	422	1067	906	495	1318	763	1601	673	1244	3356	508	4527
gene34346_106573225	1.33899	6.16703	1.25363e-08	4.7298e-06	905	1258	1160	1247	1447	2863	1646	1092	2128	4294	2275	1684	2386	3478	2663	3718
gene50545_106588959	1.87275	3.55103	1.3151e-08	4.89731e-06	107	193	122	143	297	573	217	153	412	786	375	274	551	850	304	719
gene35720_106574631	3.86696	2.54678	1.54054e-08	5.66325e-06	20	15	21	27	15	16	14	271	12	303	359	436	411	7	21	8
gene20716_106613695	1.75104	6.78375	1.63254e-08	5.92552e-06	1270	1530	1197	1703	2233	7009	1920	1218	2930	8654	3169	2363	3618	8682	2510	6355
gene37522_106576384	2.58677	1.23167	1.71147e-08	6.13434e-06	7	25	19	22	23	43	35	67	100	82	155	60	80	98	22	406
gene15420_100306846	1.29047	4.77539	1.73391e-08	6.13805e-06	380	495	377	539	523	969	680	516	961	1227	1129	594	846	1987	888	4051
gene47310_106586061	1.43197	3.36088	2.09453e-08	7.32422e-06	152	148	163	158	261	360	184	247	354	373	493	286	460	617	240	931
gene34908_106573567	1.92852	2.32834	2.18671e-08	7.53086e-06	56	73	34	72	152	144	92	140	213	251	205	124	169	295	150	301
gene47722_106586483	1.77313	3.98625	2.20615e-08	7.53086e-06	169	253	190	194	223	453	457	272	735	635	832	255	623	1240	460	3241
gene37176_106576070	1.30328	4.69065	2.41532e-08	8.05286e-06	533	366	365	420	494	900	596	530	844	1268	1020	566	878	1456	749	1559
gene1587_106610502	1.48339	7.94821	2.41934e-08	8.05286e-06	2984	4319	2943	4463	5056	6626	6261	5208	10318	13333	8881	4026	6939	14543	7705	11662
gene39250_106578147	3.12911	-0.645017	2.44332e-08	8.05286e-06	3	3	2	5	8	31	19	12	26	38	24	17	32	50	31	63
gene12338_106605689	4.0781	6.94471	2.5289e-08	8.16535e-06	346	486	301	427	316	985	510	525	10394	809	11574	478	1010	27470	676	40689
gene8443_106602076	1.67042	2.56708	2.53441e-08	8.16535e-06	80	85	80	71	204	258	207	167	232	249	271	149	289	375	299	248
gene40278_106579241	1.8978	2.90086	2.86569e-08	9.1301e-06	76	113	80	85	100	388	252	132	379	359	300	137	258	962	296	2506
gene50506_106588939	1.62139	9.0626	2.92807e-08	9.22632e-06	6275	7999	5914	9464	12112	15406	11922	10341	18810	36012	17139	9215	15930	28406	19196	30988
gene26398_106565579	3.87603	7.6784	3.09649e-08	9.65095e-06	185	1759	291	753	486	3295	9975	2250	5918	16689	14777	1161	2607	9846	2687	23335
gene10013_106603553	2.04734	2.0297	3.18945e-08	9.83379e-06	25	56	42	53	53	47	52	22	210	161	101	184	199	304	37	180
gene38893_106577791	2.0188	2.35458	3.23254e-08	9.86063e-06	56	62	51	57	58	129	123	68	253	244	231	88	139	329	143	513
gene41922_106580770	1.85275	2.37061	3.39227e-08	1.02277e-05	62	68	71	48	94	128	114	118	183	202	293	131	194	366	132	588
gene12166_106605511	2.23535	1.87489	3.4242e-08	1.02277e-05	30	43	27	43	56	110	99	66	226	136	166	71	113	271	99	542
gene30881_106569760	1.02346	4.24863	3.63251e-08	1.0644e-05	371	325	349	363	470	666	634	477	637	561	717	657	551	914	567	1235
gene7359_106600993	2.26787	4.50698	3.63782e-08	1.0644e-05	172	214	225	264	212	505	431	212	1688	469	1283	324	370	3306	929	5079
gene37790_106576895	2.13729	2.68174	3.90602e-08	1.13133e-05	38	85	69	72	102	258	266	106	328	323	280	111	286	534	243	1103
gene44917_100194771	1.82691	2.71379	4.01593e-08	1.15153e-05	54	78	86	102	114	190	166	90	341	230	285	166	240	780	294	1116
gene11814_106605185	3.79119	-1.03951	4.80054e-08	1.36288e-05	1	1	1	3	4	10	23	6	32	10	28	10	23	24	16	126
gene31684_106570546	2.38887	1.57247	5.22079e-08	1.45341e-05	32	15	28	30	92	93	92	70	108	200	128	58	80	165	110	111
gene17712_106610765	1.46376	2.89666	5.49488e-08	1.515e-05	86	120	96	141	219	228	142	92	266	297	278	256	237	434	248	425
gene23838_106562983	1.43435	5.90713	6.33344e-08	1.72957e-05	736	880	768	1267	1188	2141	1546	837	1903	3728	1898	1291	1643	3003	2096	3168
gene38983_106577870	3.36395	0.916662	7.17213e-08	1.9042e-05	3	16	9	8	16	22	23	95	36	29	157	119	32	87	11	109
gene21372_100380694	2.02322	4.2008	7.39991e-08	1.94665e-05	103	291	206	212	206	535	546	278	962	672	1040	283	742	1581	618	3927
gene26211_100196383	2.48562	0.800338	7.7171e-08	2.01164e-05	13	16	17	11	25	62	38	20	90	67	98	33	86	137	43	230
gene43839_100286653	4.12096	1.51288	8.00206e-08	2.05098e-05	12	6	9	7	8	24	20	8	228	27	260	17	28	305	73	972
gene12990_106606337	2.15445	1.39203	8.05036e-08	2.05098e-05	27	32	27	20	40	81	73	38	148	126	88	60	97	162	78	296
gene9673_106603123	2.22882	1.13288	8.08263e-08	2.05098e-05	13	25	22	24	55	58	50	44	97	96	113	49	87	179	71	397
gene28867_106568015	2.78457	0.752037	8.24713e-08	2.07437e-05	12	10	14	10	16	43	27	17	112	51	96	27	48	168	38	299
gene29121_106567791	1.4331	4.21397	8.90028e-08	2.21198e-05	230	295	348	244	321	531	359	283	795	800	735	388	703	1338	648	2457
gene4658_106588086	2.94569	1.63316	8.94851e-08	2.21198e-05	5	31	22	20	33	119	88	30	183	190	128	41	139	112	92	574
gene18913_106611874	1.80831	3.09046	9.25112e-08	2.24738e-05	79	127	120	95	123	358	282	119	351	489	314	171	307	746	248	1351
gene50341_106588749	1.73354	4.03236	9.31631e-08	2.24738e-05	261	235	169	192	441	772	249	345	723	1036	465	296	754	1113	629	1038
gene26567_100136577	1.41523	5.96475	9.32685e-08	2.24738e-05	541	1146	856	1282	1237	2496	2090	1066	2691	2892	2275	1275	2111	5476	1687	10895
gene44233_106583134	1.19382	4.51569	9.64631e-08	2.30499e-05	384	350	367	463	459	678	643	486	888	949	862	500	851	1058	593	1590
gene9407_106602867	1.89702	3.54391	1.0405e-07	2.46572e-05	140	117	96	204	261	341	220	178	687	455	504	191	369	1467	351	1802
gene33684_106572541	1.77524	1.70915	1.06096e-07	2.47007e-05	44	38	34	48	90	116	84	67	124	153	131	94	98	175	133	151
gene5721_100380292	1.49718	3.26094	1.06576e-07	2.47007e-05	128	140	105	191	202	317	208	150	381	443	349	246	321	720	325	844
gene26415_106565565	1.95386	1.56648	1.06818e-07	2.47007e-05	29	37	32	36	57	128	74	39	104	151	139	72	114	150	195	158
gene21041_106560230	1.53702	4.00448	1.10457e-07	2.51544e-05	189	181	223	327	333	551	490	201	477	926	570	429	525	765	543	802
gene30306_106569208	1.87724	5.36862	1.10534e-07	2.51544e-05	453	443	510	577	875	1356	1669	606	1225	3449	1123	731	1550	1868	1440	1797
gene13648_106606886	2.2443	2.7003	1.28591e-07	2.8598e-05	46	107	44	58	105	185	189	97	325	278	373	94	241	614	183	1465
gene11569_106604926	2.4514	1.48353	1.28658e-07	2.8598e-05	23	19	24	29	44	28	45	39	147	66	199	55	60	167	67	280
gene21721_106561013	1.82634	2.91822	1.35448e-07	2.98756e-05	86	103	67	118	123	165	123	122	371	320	354	132	195	619	157	956
gene11965_100195370	1.67553	4.9251	1.37267e-07	2.99258e-05	324	427	313	570	511	748	765	341	1357	1225	1623	438	688	2051	736	3455
gene14040_100380767	1.15341	5.30172	1.37983e-07	2.99258e-05	566	794	538	865	855	1402	991	488	1185	1872	1514	913	1407	2410	1327	2568
gene48520_106587207	2.38626	1.07359	1.39363e-07	2.99258e-05	14	26	16	18	18	45	50	36	122	78	108	38	80	170	48	303
gene22091_106561261	2.02537	1.70984	1.3985e-07	2.99258e-05	32	31	39	40	76	95	107	68	137	193	116	74	113	204	126	279
gene40368_106579165	1.53016	5.16769	1.52937e-07	3.24838e-05	545	593	451	501	874	1521	591	694	1402	2311	1025	622	1486	2055	1228	2368
gene14153_106607264	1.22527	4.14941	1.54136e-07	3.24978e-05	247	313	339	288	454	637	507	367	640	836	515	510	705	881	748	998
gene2946_106570345	2.74039	0.435153	1.59005e-07	3.32797e-05	8	15	5	10	23	36	32	19	60	75	72	20	45	102	50	219
gene49848_106588401	1.39494	6.25009	1.60632e-07	3.33765e-05	894	985	968	1872	1117	3656	1331	847	3142	2798	3691	1465	2570	7855	1652	25113
gene47353_100306785	2.09589	3.58224	1.70348e-07	3.51407e-05	70	159	135	142	164	294	436	134	697	474	610	158	395	944	332	1792
gene48720_106587480	2.38843	2.28781	1.88414e-07	3.85899e-05	27	63	43	41	50	140	125	54	335	208	205	65	153	332	179	773
gene6375_106599430	1.02664	5.00701	1.95664e-07	3.9425e-05	625	517	622	613	907	1306	876	565	1036	1471	1045	793	1107	1746	971	1462
gene43751_106582581	2.36853	3.46782	1.96027e-07	3.9425e-05	48	168	83	104	233	462	182	189	361	950	345	201	310	748	394	992
gene30984_106570180	1.41791	9.61035	1.96617e-07	3.9425e-05	10514	14447	8889	14416	12554	36233	11493	7801	25502	47618	27907	13462	23787	62836	19355	68194
gene17857_106610834	1.33037	4.59496	1.98896e-07	3.96052e-05	437	393	280	449	381	665	816	384	854	1108	1063	450	774	918	871	1348
gene17117_106610211	3.01568	-0.251137	2.02818e-07	4.01076e-05	5	5	5	4	7	15	38	6	54	30	44	12	33	20	26	161
gene21768_106560979	1.71979	2.47921	2.17943e-07	4.28034e-05	88	80	66	57	109	175	131	132	296	249	171	136	168	465	227	634
gene26568_106565699	1.60303	6.02521	2.29162e-07	4.47005e-05	533	1207	827	1059	1406	2101	1780	1045	2945	2954	2991	947	2297	8192	2216	14869
gene24585_100329180	1.86717	4.25859	2.79364e-07	5.33085e-05	120	302	277	217	234	530	812	242	1082	900	720	304	654	1148	593	1746
gene14517_106607733	1.07081	4.68234	2.82203e-07	5.33085e-05	475	459	389	546	485	735	706	384	870	1199	786	647	675	1113	744	941
gene28162_106567056	1.25444	4.44982	2.87418e-07	5.38656e-05	477	266	389	319	720	633	787	315	1059	775	704	555	725	1350	737	1889
gene26721_100195450	1.57939	2.53924	2.91035e-07	5.41893e-05	80	84	80	81	135	189	132	104	242	282	206	139	176	341	215	480
gene25383_106564535	1.43708	4.53641	2.99628e-07	5.54292e-05	356	425	281	354	511	974	376	242	925	1218	873	384	830	2170	634	1850
gene27288_106566239	3.45758	-0.0207331	3.28602e-07	6.03996e-05	0	7	4	6	6	11	25	6	88	36	32	15	40	59	11	109
gene23978_100195441	3.13118	-0.644501	3.36305e-07	6.14217e-05	1	7	2	3	6	14	21	7	27	25	41	12	21	43	26	139
gene21427_106560620	1.43313	3.6929	3.6439e-07	6.61298e-05	156	207	193	226	288	581	251	222	526	661	420	285	415	986	409	1341
gene14464_106607687	1.27225	6.02521	3.75476e-07	6.77133e-05	1472	797	742	1330	1194	2969	2260	1154	1859	3820	1874	1741	1549	2732	1625	2339
gene30500_100196357	1.18294	4.01103	3.92477e-07	7.03368e-05	316	321	225	253	343	550	359	368	434	629	750	443	505	907	515	2215
gene2778_106568813	1.399	4.91795	4.174e-07	7.43387e-05	518	476	359	530	729	826	732	687	1291	1543	1084	479	987	1666	1075	1404
gene22937_106562141	2.1802	1.10512	4.27863e-07	7.54847e-05	22	28	11	25	38	52	27	32	97	76	127	46	59	195	114	368
gene6872_106600594	1.19887	4.26704	4.291e-07	7.54847e-05	289	369	277	381	383	590	513	333	739	843	692	420	728	1284	476	1656
gene27752_106566625	1.03884	4.40622	4.32304e-07	7.55846e-05	363	420	335	446	505	764	454	283	605	930	757	583	706	1207	536	1108
gene42110_106580961	2.12012	2.99919	4.36114e-07	7.57887e-05	44	112	84	93	114	255	271	148	534	274	362	125	256	461	297	1687
gene20348_106613337	2.08855	1.51187	4.49882e-07	7.70057e-05	25	27	34	33	41	67	41	36	162	120	122	51	87	173	44	250
gene49871_106588374	2.4264	0.0179409	4.51345e-07	7.70057e-05	8	5	12	8	13	10	15	7	26	36	58	43	37	49	30	26
gene11524_106604844	1.37064	8.47341	4.51367e-07	7.70057e-05	3462	6564	5592	6611	6860	12673	11014	5552	14624	15860	15261	5795	12526	31856	12952	47318
gene43312_106582060	2.16572	4.21618	4.5386e-07	7.70057e-05	103	307	164	188	214	683	590	259	976	1114	750	199	529	1253	612	2171
gene19508_100195080	1.23505	4.97106	4.76346e-07	8.03455e-05	448	542	443	674	628	968	986	436	1065	1678	1012	673	964	1711	1079	2142
gene22195_106561431	1.5196	3.04264	4.81572e-07	8.07521e-05	107	126	119	124	164	330	212	150	247	478	281	219	232	462	241	438
gene45941_106584647	2.26942	1.08619	4.96971e-07	8.25529e-05	22	24	19	15	19	69	28	22	126	114	66	38	32	144	65	194
gene22211_106561416	1.25456	5.02171	4.99175e-07	8.25529e-05	467	628	469	599	629	907	826	461	1282	1754	867	697	1042	1882	805	1584
gene42358_106581098	2.04313	1.18536	5.03827e-07	8.25529e-05	23	28	15	32	43	68	45	49	87	98	124	51	82	120	59	224
gene19830_106612870	1.17463	4.76278	5.19271e-07	8.43073e-05	386	510	417	562	385	812	821	420	1048	855	1293	589	1077	2469	755	3868
gene32418_106571269	1.27703	4.64119	5.20415e-07	8.43073e-05	389	431	316	511	500	798	547	569	715	1428	815	599	651	1295	596	696
gene51660_106590114	1.04153	4.07045	5.45837e-07	8.67179e-05	280	323	316	312	462	574	409	358	584	679	528	485	655	879	632	921
gene38186_106577060	1.11063	3.94815	5.47393e-07	8.67179e-05	246	263	256	331	408	522	336	325	553	646	488	435	542	569	592	786
gene28231_106567109	6.46659	1.13528	5.66548e-07	8.88031e-05	2	1	0	2	1	9	0	2	153	1	267	6	1	185	16	765
gene48142_106586906	2.03942	0.485769	5.66912e-07	8.88031e-05	15	12	11	21	15	49	54	23	59	63	49	47	51	92	47	88
gene31685_106570545	1.96106	2.49785	5.69846e-07	8.88031e-05	57	64	63	73	154	204	172	107	228	379	196	92	169	306	198	248
gene11493_106604826	2.19564	1.71202	5.77515e-07	8.95118e-05	26	34	38	31	31	97	87	67	144	151	191	46	137	228	102	605
gene8042_106601678	2.79463	4.40157	5.86081e-07	9.0351e-05	37	330	131	101	62	437	206	370	456	1916	950	394	641	2413	236	2974
gene9658_106603109	1.42755	3.81313	6.15524e-07	9.43825e-05	178	269	134	281	282	429	396	248	585	674	464	333	643	857	629	890
gene6509_106599706	1.73578	3.78548	6.22518e-07	9.49472e-05	142	197	146	231	270	382	347	199	729	775	385	231	409	882	374	870
gene22237_106561392	2.19668	0.374796	6.47816e-07	9.82829e-05	14	17	9	10	33	34	30	23	62	49	62	32	42	87	49	112
gene49292_106588069	2.40661	-0.334413	6.53043e-07	9.85545e-05	8	7	3	8	6	17	9	8	24	26	39	36	26	49	7	16
gene45739_106584478	1.85559	1.50602	6.70507e-07	0.00010066	35	39	30	32	56	93	76	50	149	135	84	71	176	202	105	160
gene15813_106608922	1.03805	4.64141	6.76644e-07	0.000101053	413	453	428	543	599	733	516	412	897	1123	661	699	768	921	1046	894
gene6156_106598932	1.59334	3.40715	6.84978e-07	0.000101767	138	172	124	160	163	289	310	186	381	515	521	179	357	527	404	1223
gene34595_106573459	1.65589	1.70942	7.22118e-07	0.000106732	53	37	36	49	61	94	95	46	149	128	119	96	104	216	90	264
gene43739_106582569	2.01968	4.11028	7.58781e-07	0.000111007	127	300	159	184	396	745	351	304	463	1465	537	317	501	1180	569	1306
gene37554_100195033	1.32364	4.39244	7.75784e-07	0.000112918	295	375	312	366	455	448	402	495	925	929	789	366	763	1302	538	1688
gene15636_106608748	2.42971	1.75867	7.91184e-07	0.000114268	15	44	39	18	39	104	116	40	214	136	162	52	140	324	134	569
gene51333_106589780	2.26313	0.320319	7.93032e-07	0.000114268	12	9	9	16	29	45	34	36	37	76	52	34	55	64	55	39
gene18656_106611673	6.50598	0.572318	7.97615e-07	0.000114354	0	1	1	1	1	146	1	2	147	133	1	3	169	3	4	2
gene11910_106605274	1.93612	1.58887	8.31158e-07	0.00011857	26	39	37	35	48	106	76	54	139	141	134	57	82	195	92	311
gene16864_106609985	3.32838	1.40077	8.61067e-07	0.000122229	11	23	9	10	13	67	9	18	266	39	143	23	49	697	38	2246
gene47989_106586778	1.99853	1.5733	8.90856e-07	0.000125218	34	39	28	31	97	213	27	60	104	210	80	77	122	258	75	247
gene50538_106588972	2.10099	2.50249	9.00852e-07	0.000126005	59	86	44	52	78	221	90	50	291	257	300	66	148	557	56	731
gene29436_106568354	1.89689	3.31945	9.14469e-07	0.000127289	93	207	72	107	328	387	253	201	313	727	278	261	296	632	277	533
gene11893_106605378	1.86878	2.78513	9.49954e-07	0.000131589	67	88	74	102	170	201	239	102	245	499	193	144	223	374	297	343
gene36184_106575111	1.92122	1.1512	9.68741e-07	0.000133547	25	22	18	37	45	95	45	36	102	95	94	54	71	174	91	184
gene2381_106564789	1.76724	1.29888	9.95717e-07	0.000136609	30	30	25	38	57	94	58	37	85	119	103	68	113	159	122	152
gene43938_106582767	5.77009	-0.556933	1.00601e-06	0.000137363	0	0	1	1	3	0	2	0	54	5	63	1	0	103	0	251
gene31665_106570527	2.89696	0.115583	1.01923e-06	0.00013851	3	8	5	11	22	30	26	18	54	71	45	12	32	54	39	57
gene41339_106579877	7.21992	0.836048	1.05459e-06	0.000142639	0	0	2	0	3	2	1	0	2	1	170	181	0	2	1	0
gene350_106572928	1.96219	2.76555	1.07861e-06	0.000145202	64	86	74	86	163	365	146	70	400	402	153	122	296	802	238	431
gene47896_106586573	7.41608	-1.11851	1.09189e-06	0.000146302	0	0	0	0	2	5	5	2	3	0	52	26	5	2	3	17
gene50847_106589351	1.33498	4.06222	1.11035e-06	0.000148085	216	304	253	291	310	544	301	261	689	797	591	322	498	960	396	1421
gene24591_106563730	1.47389	6.79962	1.11996e-06	0.000148674	1050	2214	1794	1549	1733	3809	3521	1835	4950	4719	5207	1575	4196	9958	4016	15856
gene24260_106563523	2.16888	2.36841	1.15293e-06	0.000152174	38	52	57	61	73	139	193	68	365	154	248	71	232	348	158	934
gene40730_106579654	1.03124	5.46431	1.16056e-06	0.000152174	733	838	843	842	1173	1722	1088	862	1102	2345	1340	1198	1568	2108	1392	1612
gene48269_106587046	1.62514	1.41928	1.16224e-06	0.000152174	47	31	28	39	63	87	63	32	96	110	88	106	100	129	101	102
gene11365_106604716	1.36349	3.40202	1.20315e-06	0.000156815	142	171	160	189	250	403	216	159	380	478	443	225	333	798	327	911
gene15506_106608678	1.18163	4.32718	1.22318e-06	0.000158704	237	368	353	415	449	685	510	361	627	948	705	525	752	1152	755	940
gene39132_106578017	1.37654	2.94291	1.23894e-06	0.000159513	98	126	96	159	198	234	154	156	228	367	261	259	340	357	272	460
gene29954_106568976	1.20306	4.74646	1.24054e-06	0.000159513	400	456	414	558	542	734	884	479	882	1357	992	532	885	1786	845	2740
gene24811_100196757	1.8282	4.49807	1.25592e-06	0.000160434	161	387	281	283	318	908	721	335	1025	1281	957	268	787	1750	709	3372
gene21957_106560801	1.39855	3.55716	1.26021e-06	0.000160434	150	182	168	225	270	398	364	246	399	635	416	262	401	680	396	725
gene30571_100195068	1.68992	2.18644	1.26449e-06	0.000160434	58	71	44	68	76	137	98	58	212	165	219	95	142	172	151	387
gene39636_106578545	1.60006	5.2785	1.2742e-06	0.000160954	249	560	511	832	436	1030	1023	755	1399	2340	1319	812	1123	1436	1132	2321
gene21268_106560450	2.89459	1.72714	1.28887e-06	0.000162092	28	27	13	20	26	230	22	8	230	197	132	16	104	407	40	153
gene1310_106607527	4.7327	1.17224	1.30066e-06	0.000162861	7	5	0	6	8	10	7	13	105	13	301	9	24	200	29	417
gene46459_106585023	1.30853	5.68698	1.35671e-06	0.000168408	778	868	658	1046	1195	1387	2039	606	2908	2112	1419	916	2032	3176	1582	4256
gene627_100195225	2.4862	0.696998	1.38407e-06	0.000171063	10	15	13	15	20	44	39	24	90	61	96	20	70	135	56	506
gene3523_100195421	2.15454	1.8068	1.3999e-06	0.000172278	21	56	34	31	42	120	125	59	200	141	169	55	141	307	84	611
gene45624_106584361	2.45647	-0.564363	1.45643e-06	0.000178469	4	6	4	7	6	29	18	13	30	32	24	19	29	56	26	58
gene19775_106612904	1.8919	2.93772	1.46462e-06	0.000178709	63	111	87	102	96	268	180	120	440	400	249	113	244	395	201	480
gene30550_106569443	2.14052	1.46663	1.48145e-06	0.00017961	28	30	23	32	26	61	46	39	144	89	170	41	62	168	57	526
gene14099_106607312	1.70128	2.26386	1.48453e-06	0.00017961	48	67	58	78	95	182	130	87	197	255	177	102	191	410	165	419
gene42392_106581247	1.55899	2.2711	1.55801e-06	0.000186345	69	60	66	77	102	157	134	86	153	260	176	130	202	324	172	397
gene29592_106568513	1.10666	4.64384	1.56238e-06	0.000186345	308	548	383	544	346	691	574	297	890	672	1138	744	1028	1455	579	1497
gene47939_106586692	1.11691	4.53968	1.57393e-06	0.000186345	378	360	407	501	422	562	482	290	905	860	951	483	818	1622	564	2351
gene9124_106602706	3.20326	-0.413601	1.57893e-06	0.000186345	2	8	1	4	3	19	19	8	22	38	56	10	25	41	22	235
gene34851_106573623	1.3227	3.27779	1.57919e-06	0.000186345	135	177	130	180	206	307	216	157	386	431	344	227	382	562	298	717
gene27847_100196705	2.1076	3.1184	1.6222e-06	0.000189638	50	154	66	98	126	268	224	119	402	388	508	110	289	614	267	1638
gene25120_106564264	2.41522	0.147198	1.62421e-06	0.000189638	5	12	7	13	21	35	29	28	56	39	61	22	44	71	39	147
gene5576_106595370	2.51877	0.0749744	1.62694e-06	0.000189638	5	11	6	11	34	32	21	23	31	78	37	25	29	61	27	59
gene34738_106573726	1.76868	2.01328	1.6434e-06	0.00019016	38	69	40	57	86	202	89	43	159	208	168	85	143	288	104	481
gene40522_106579408	1.67835	2.75349	1.68774e-06	0.000194246	76	100	79	104	82	178	227	84	375	219	305	125	265	423	194	972
gene10393_106603845	1.01783	4.63163	1.69358e-06	0.000194246	433	587	389	442	569	994	484	450	899	1099	721	620	1062	1308	660	1519
gene29058_106568039	2.6926	0.319892	1.74397e-06	0.000197675	4	13	16	2	18	41	48	17	61	57	61	29	50	92	42	176
gene25288_106564435	2.60016	0.261115	1.74415e-06	0.000197675	7	10	9	10	11	24	43	18	70	40	72	15	33	75	27	159
gene18225_106611282	1.13895	5.52925	1.7814e-06	0.000201102	816	966	663	820	1151	2119	1047	604	1359	2631	1449	956	1801	4006	1228	2990
gene20407_106613394	1.03085	3.84483	1.79184e-06	0.000201487	310	232	291	225	592	573	452	366	459	484	433	572	507	662	570	504
gene9052_106602556	1.03357	4.98936	1.86251e-06	0.000208616	554	664	590	536	882	1375	739	707	826	1656	948	876	1035	1681	1195	1490
gene19285_106612274	1.18325	4.97606	1.91082e-06	0.000213193	516	513	454	687	584	891	720	443	1380	1250	1203	553	964	1767	643	1853
gene46233_100194744	1.39594	5.11604	1.9213e-06	0.000213533	505	577	420	657	575	1043	1279	456	1655	1530	1374	478	1254	2266	631	2359
gene18758_106611743	1.61591	2.78693	1.97791e-06	0.000218133	55	124	103	95	144	203	205	93	323	226	324	167	362	431	270	360
gene31552_106570420	1.35905	6.15378	1.98669e-06	0.000218203	875	1206	988	1428	1561	3075	917	636	1094	3781	3502	1994	982	5372	1436	4095
gene41689_106580579	1.26142	3.52836	1.99376e-06	0.000218203	223	204	121	222	279	291	189	290	422	475	465	272	372	638	329	390
gene18160_106611223	2.44234	-0.333225	2.01038e-06	0.000219185	3	6	10	6	19	26	10	22	34	42	26	23	33	55	34	86
gene45742_106584474	1.20988	3.80766	2.03809e-06	0.000220528	209	246	243	248	364	627	315	201	443	735	372	417	572	841	505	778
gene51304_106589749	1.51407	2.86018	2.06422e-06	0.000222517	66	114	123	114	115	227	199	183	203	319	350	207	376	403	256	363
gene42940_106581811	1.70042	1.41918	2.09536e-06	0.000225027	39	29	28	43	69	96	106	61	98	139	87	80	104	171	135	140
gene44179_100194947	1.92602	4.66408	2.13986e-06	0.000228295	245	371	262	312	454	1088	655	327	729	2285	614	401	539	1350	776	1191
gene34789_106573684	1.76774	2.17216	2.14405e-06	0.000228295	41	81	48	58	71	133	143	83	193	173	238	89	183	408	123	822
gene17614_106610672	2.11962	2.71455	2.19975e-06	0.000232243	39	96	72	66	56	163	303	82	414	268	301	78	271	452	197	840
gene41608_106580493	1.28998	3.28321	2.20304e-06	0.000232243	138	160	163	170	265	367	204	209	400	434	313	237	306	585	256	668
gene33514_106572352	1.29179	4.10011	2.24393e-06	0.000235686	253	323	221	325	448	831	439	282	426	1012	487	530	822	1022	603	1056
gene35673_106574565	1.02858	4.53438	2.34266e-06	0.000245159	417	449	394	456	511	896	666	430	731	1146	657	597	1075	1388	762	1195
gene35483_106574231	1.364	2.70164	2.37759e-06	0.00024791	94	111	80	123	139	201	137	84	242	291	230	174	233	452	242	445
gene34289_106573119	1.35722	3.80809	2.43195e-06	0.000252658	221	198	184	282	325	593	394	215	470	790	463	299	397	750	563	666
gene29479_106568392	3.5391	0.431903	2.45472e-06	0.000254103	5	4	1	13	11	15	6	8	128	26	73	12	21	177	18	229
gene19268_106612255	1.15686	8.3511	2.52627e-06	0.000260569	5490	6411	4873	6095	6162	9573	8231	5758	10173	18498	11101	5613	10303	15938	9638	16867
gene13469_106606823	2.06822	2.55513	2.62519e-06	0.000269802	33	83	66	69	76	208	176	100	273	266	333	73	207	463	155	934
gene15467_106608581	1.97033	1.38471	2.63553e-06	0.000269897	16	35	32	33	90	97	47	69	117	152	76	65	112	197	133	148
gene7982_106601611	1.05218	3.98976	2.66109e-06	0.000271544	258	253	370	268	507	625	484	418	482	515	588	579	596	727	477	634
gene14959_106608146	2.92575	-0.805128	2.69519e-06	0.000273522	3	4	3	3	7	8	9	2	25	27	33	6	18	53	20	74
gene40121_106578998	1.51096	2.46215	2.69955e-06	0.000273522	74	81	75	89	106	151	112	74	221	265	211	116	209	346	169	359
gene21329_106560517	1.48222	3.93629	2.73536e-06	0.000276175	158	270	175	305	348	733	328	226	472	941	505	347	535	1151	628	1164
gene36806_100380696	1.52639	5.05387	2.77685e-06	0.000279381	530	649	297	476	531	791	921	506	1279	1411	1830	431	783	1847	1035	2283
gene10011_100194939	1.27433	4.33743	2.91443e-06	0.000292197	319	398	266	353	521	819	409	422	734	1138	582	418	790	1105	665	1330
gene529_100195561	1.29604	4.21135	2.93436e-06	0.000292348	284	333	268	322	349	471	367	253	754	617	944	327	528	1705	483	2389
gene20867_106613830	1.12259	4.27665	2.93632e-06	0.000292348	295	414	305	359	451	603	505	381	677	893	682	417	734	1276	618	1570
gene9069_106602544	1.7142	3.1286	2.96172e-06	0.000293349	74	141	90	153	139	272	246	103	450	376	370	142	300	590	314	1403
gene19468_106612453	1.40731	2.93618	2.96684e-06	0.000293349	120	131	105	114	166	252	213	153	271	413	252	176	257	412	249	634
gene16849_106609939	1.37978	3.0243	3.01043e-06	0.000296636	98	135	133	137	186	373	215	158	298	415	253	211	327	517	334	413
gene4614_106588395	2.68367	0.585206	3.14073e-06	0.000308415	4	14	14	11	16	41	15	24	61	46	123	22	57	97	46	297
gene17134_106610225	1.73923	1.97655	3.15929e-06	0.000308872	39	52	46	64	142	112	72	107	161	224	133	83	160	309	143	300
gene16082_106609239	2.38508	1.27534	3.23814e-06	0.000314747	25	19	15	27	23	50	35	26	129	87	159	24	57	171	85	579
gene19827_106612876	2.23436	1.0207	3.27174e-06	0.000316939	14	10	33	19	45	50	31	19	99	63	118	48	15	69	40	185
gene8442_106602075	2.01797	0.408591	3.29947e-06	0.000318548	14	14	18	10	32	26	34	29	66	59	45	35	71	69	54	76
gene41769_106580619	1.46206	6.3695	3.31191e-06	0.000318677	791	1582	818	1794	1087	2600	3379	1205	3544	4363	2977	1298	2410	6482	2315	6425
gene38000_106576706	1.58948	2.00451	3.33135e-06	0.000319475	57	56	33	78	95	138	83	109	127	183	173	117	138	326	136	223
gene17588_106610585	1.23364	3.14147	3.37103e-06	0.000320486	153	159	143	135	241	330	233	163	329	408	262	242	366	566	283	568
gene9086_106602664	1.33347	4.11557	3.37502e-06	0.000320486	307	270	187	352	305	552	433	318	610	932	615	334	708	1158	432	1110
gene41212_106579988	1.24701	3.28452	3.37542e-06	0.000320486	152	157	181	154	164	289	234	159	289	483	328	277	358	516	276	374
gene16457_106609569	1.35175	3.11331	3.43157e-06	0.000324742	105	170	117	154	175	307	174	115	302	427	298	219	305	442	278	508
gene18224_106611281	1.685	1.82301	3.58097e-06	0.000337765	46	48	44	48	78	112	101	64	130	199	131	75	134	220	112	260
gene16683_106609768	1.02856	7.03832	3.67056e-06	0.000345081	1854	3316	2076	2521	3080	4990	2212	1793	3705	7042	3682	3377	5120	5942	2723	5111
gene41617_106580501	1.96664	2.3674	3.69263e-06	0.000346022	30	96	54	54	53	123	120	103	207	200	320	92	196	409	139	827
gene24241_106563394	2.4524	1.71296	3.74542e-06	0.000349824	16	38	35	22	34	67	81	28	222	93	196	36	105	344	89	785
gene16112_106609208	1.86845	1.71911	3.7875e-06	0.000351775	29	53	43	31	57	93	60	49	157	150	145	59	109	230	96	504
gene41874_106580728	2.58749	0.134676	3.79083e-06	0.000351775	8	9	7	9	6	27	12	9	11	45	44	82	5	28	27	56
gene23675_106562829	1.69785	1.27481	3.85155e-06	0.000356256	27	39	19	41	63	122	53	35	77	107	105	76	118	136	70	119
gene45640_100196515	2.58817	0.349396	3.9275e-06	0.000362113	5	18	6	10	10	21	46	16	63	54	77	16	33	53	34	152
gene14739_106607946	1.28368	3.83765	3.97263e-06	0.0003651	228	265	177	270	206	270	331	216	673	515	572	270	417	679	465	597
gene45577_106584337	1.13763	4.38665	3.99964e-06	0.000366408	292	415	320	443	448	806	424	284	600	1046	756	493	692	996	702	1155
gene22657_106561823	1.73992	1.38187	4.01833e-06	0.000366947	35	24	31	42	56	79	54	33	86	147	89	74	71	221	99	170
gene25530_106564667	2.00904	0.713101	4.03239e-06	0.000367063	19	21	14	17	21	72	62	29	75	86	62	32	76	557	65	536
gene30418_100136439	4.17517	0.582732	4.12332e-06	0.000374152	5	7	1	4	10	23	20	1	166	13	90	5	31	164	91	1182
gene9490_106602933	2.33862	1.87673	4.21746e-06	0.000381488	12	38	37	46	62	101	153	44	229	187	144	46	172	294	120	545
gene22575_106561737	1.65538	1.5564	4.28764e-06	0.000385404	53	34	36	34	57	48	110	36	91	159	81	112	72	136	136	76
gene24098_106563261	1.48414	2.37181	4.36515e-06	0.000391145	52	98	73	80	70	124	113	71	233	189	205	133	214	322	131	484
gene13415_106606767	2.61293	3.80069	4.53618e-06	0.000405204	32	242	88	79	58	323	195	330	415	1227	596	162	449	876	180	2365
gene17741_106610794	1.58971	2.25239	4.72398e-06	0.000420669	47	68	58	91	68	167	128	100	211	172	220	109	188	269	132	447
gene47856_106586623	2.45085	0.774312	4.75976e-06	0.000422543	9	13	15	20	30	40	65	15	106	54	100	21	72	101	58	325
gene27295_106566246	1.39185	2.47312	4.86131e-06	0.000429377	84	83	65	111	85	177	123	85	233	224	206	139	208	386	184	536
gene43583_100194997	2.12323	1.07223	4.86669e-06	0.000429377	12	33	16	25	27	46	70	31	68	80	143	45	94	168	67	343
gene14136_106607277	1.20623	4.54796	4.90922e-06	0.000431801	359	435	349	450	524	805	454	379	839	1248	753	437	963	1205	864	1350
gene16292_106609389	2.02343	4.13129	4.96967e-06	0.000435781	284	184	102	221	521	1042	208	493	295	1635	465	437	309	1073	259	1101
gene36309_100380704	1.98311	2.15064	5.05009e-06	0.000441482	43	65	42	50	64	96	98	45	262	119	257	65	135	390	126	762
gene49936_106588322	1.88953	1.62213	5.11581e-06	0.000445868	30	45	29	41	60	80	108	36	208	117	80	73	91	311	180	284
gene30755_106569640	1.58455	1.71984	5.14969e-06	0.000447461	37	35	49	60	88	164	86	87	123	152	117	98	145	240	125	335
gene15490_106608597	2.12279	4.06692	5.18908e-06	0.000448964	132	141	176	250	136	331	213	117	1369	403	770	174	373	2074	328	3211
gene28922_106567967	1.50774	2.72177	5.1983e-06	0.000448964	86	116	76	107	111	136	112	94	362	205	263	143	229	422	135	622
gene4138_106581956	1.14724	4.51907	5.26122e-06	0.000453033	301	532	387	382	411	895	458	338	776	1089	825	486	645	1542	502	1860
gene4390_106584161	1.47392	2.2354	5.30369e-06	0.000455182	56	84	56	82	97	132	121	71	177	231	154	128	155	159	192	181
gene43175_106582012	1.69355	1.43761	5.31791e-06	0.000455182	47	18	33	43	65	59	66	61	106	79	116	109	38	77	48	27
gene34226_106573074	7.11698	-1.38733	5.41041e-06	0.00046035	0	0	0	0	0	1	21	27	34	29	0	1	61	44	18	14
gene47013_100500787	1.6163	1.64688	5.4661e-06	0.000463713	34	49	40	47	60	114	71	41	132	144	118	73	111	169	102	284
gene49034_106587805	2.02613	0.799457	5.51056e-06	0.000466105	15	15	21	23	42	32	48	32	75	94	71	32	53	76	48	73
gene21114_106560296	1.25098	3.52377	5.56775e-06	0.000469203	164	204	184	210	275	352	289	259	368	570	435	252	440	731	352	846
gene36179_106575115	2.0867	-0.136151	5.57991e-06	0.000469203	7	11	10	8	21	16	20	20	30	32	48	29	26	38	35	76
gene18916_106611871	1.28403	7.23314	5.64165e-06	0.000473008	1428	3064	2376	2961	2968	5227	4502	2331	5982	6951	6114	2394	4841	12340	4984	17233
gene30851_106569732	1.34512	4.32986	5.73422e-06	0.00047836	308	313	318	336	419	610	439	444	691	1228	616	361	643	1043	506	1054
gene24679_106563825	1.34083	2.85812	5.73935e-06	0.00047836	147	82	106	125	99	192	128	108	268	247	339	187	237	503	206	747
gene12884_106606229	2.40954	-0.728526	5.75553e-06	0.00047836	7	3	4	5	14	22	4	15	27	30	16	19	20	64	27	52
gene29412_106568321	2.04617	1.24755	5.84549e-06	0.000484432	17	29	28	27	40	72	60	32	121	121	99	34	97	250	86	492
gene9060_106602519	3.90072	0.688384	5.9504e-06	0.000490292	15	3	4	0	1	1	4	154	4	98	90	106	138	2	3	86
gene3796_106577754	1.20203	4.14188	5.97417e-06	0.000490841	283	319	283	317	310	481	534	233	687	792	677	312	675	1185	597	1948
gene11872_106605210	2.22805	-0.226758	5.99445e-06	0.0004911	7	4	8	12	18	24	16	7	35	37	40	20	25	66	28	50
gene6192_106599005	1.26664	2.50464	6.13219e-06	0.000500953	85	95	91	100	103	178	183	84	189	249	183	181	183	325	218	236
gene21378_106560573	2.12681	0.840062	6.16453e-06	0.000502164	13	19	8	33	44	46	44	36	92	75	76	41	62	143	74	187
gene11852_106605226	1.73035	2.10403	6.20519e-06	0.000502778	27	79	47	68	84	159	127	64	181	192	184	100	154	322	168	489
gene16039_106609128	1.04433	3.6193	6.20714e-06	0.000502778	211	255	199	237	301	335	304	185	384	505	443	332	398	613	374	702
gene46318_100195547	1.87868	2.34741	6.30338e-06	0.000507705	45	92	53	53	59	195	179	70	258	216	252	69	174	469	135	994
gene6014_106598258	1.27593	3.09149	6.35218e-06	0.000510203	136	134	116	173	167	328	161	127	277	392	337	203	351	376	329	369
gene45253_106584018	1.30002	3.05537	6.51112e-06	0.000520081	120	136	125	156	221	313	198	129	290	422	268	204	285	579	362	490
gene43989_106582832	1.55408	2.62307	6.51145e-06	0.000520081	62	118	83	86	132	189	208	107	287	256	254	119	192	370	206	630
gene24536_106563690	1.66875	3.48478	6.5379e-06	0.000520743	68	184	186	155	155	351	378	202	487	485	536	197	357	931	309	1880
gene19123_106612115	2.47444	1.13837	6.61364e-06	0.000525317	18	19	12	25	11	37	29	13	175	35	121	34	59	262	105	583
gene31005_106570100	1.98348	3.79125	6.63588e-06	0.000525628	141	172	92	228	143	254	183	122	850	450	775	131	316	1241	419	2473
gene44097_100194763	2.41439	-0.0905928	6.98257e-06	0.000551565	6	10	7	8	19	13	8	8	60	28	46	15	15	79	24	167
gene14019_106607372	1.39132	2.25368	7.06915e-06	0.00055687	57	89	53	95	79	362	165	135	169	196	154	171	184	375	195	393
gene26006_106565229	2.03531	4.11552	7.12748e-06	0.000558397	130	223	159	252	211	224	300	155	1144	495	994	149	296	1734	658	3438
gene18218_106611275	1.40571	2.76523	7.25763e-06	0.000566206	89	89	121	114	191	181	157	125	274	274	290	148	192	476	211	765
gene51679_106590133	1.35441	4.9319	7.26664e-06	0.000566206	451	437	377	672	510	845	836	521	1307	1539	1111	443	1133	1746	694	2104
gene34342_106573231	1.47601	2.68892	7.31687e-06	0.000568574	89	103	78	112	138	152	108	78	339	246	231	129	193	560	310	730
gene49739_106588502	2.14604	0.407867	7.37945e-06	0.000571887	13	9	16	14	21	27	33	22	31	87	58	33	38	106	32	74
gene2266_106563559	1.93217	2.36327	7.40542e-06	0.000572353	37	84	53	64	67	203	195	59	308	224	209	68	214	328	119	869
gene4509_100217352	2.37132	2.00937	7.44337e-06	0.00057374	45	35	27	39	22	33	75	45	297	54	259	58	123	606	117	1028
gene27300_106566251	1.49261	3.26163	7.74297e-06	0.000595233	126	131	77	234	146	206	308	144	415	387	399	216	324	519	227	568
gene45417_106584144	1.58028	1.3505	7.82235e-06	0.000599728	31	36	25	49	53	98	50	39	104	97	98	78	95	177	63	149
gene28144_106567041	2.36141	0.31905	8.04671e-06	0.000615283	4	11	11	17	37	45	14	19	42	92	32	35	66	69	68	54
gene13182_106606534	1.83124	0.685946	8.07778e-06	0.000616016	12	23	20	21	29	53	37	16	67	72	63	42	66	122	56	195
gene46248_106585191	1.48291	2.51082	8.15751e-06	0.000620447	86	97	64	90	202	246	167	123	215	314	186	122	211	443	207	489
gene6493_106599248	1.21229	3.06637	8.40054e-06	0.000637241	162	138	138	128	218	405	180	166	292	405	239	237	302	470	229	443
gene32047_106570908	2.30259	-0.170622	8.48743e-06	0.000641001	5	6	7	13	11	15	22	15	31	37	53	18	29	62	30	172
gene16395_106609508	1.28211	2.93083	8.49482e-06	0.000641001	109	112	127	147	212	267	175	135	262	367	256	197	290	318	337	542
gene14004_106607385	1.13539	3.65256	8.71122e-06	0.000654197	165	232	241	239	283	253	414	247	421	555	439	321	467	621	533	658
gene45263_106584025	1.6991	1.12822	8.73519e-06	0.000654197	30	23	22	38	51	57	68	62	86	90	101	51	87	167	119	113
gene26672_106565828	1.71118	1.19763	8.73815e-06	0.000654197	33	19	22	44	79	110	62	39	79	114	81	72	83	179	52	129
gene34824_106573648	1.99097	2.78071	8.80924e-06	0.000656094	47	119	68	75	87	158	272	91	458	305	245	83	171	470	177	1119
gene19611_106612657	1.87145	2.67079	8.86737e-06	0.000658345	73	88	58	88	89	262	110	38	441	308	142	102	244	637	211	631
gene35541_106574408	1.04605	7.58427	8.88538e-06	0.000658345	2959	3857	2904	4423	3020	6580	4957	2373	6650	8900	7262	3206	6961	11156	5928	17840
gene25847_106565001	1.06596	3.76019	9.11825e-06	0.000673857	230	246	238	268	365	519	338	221	444	561	525	312	572	848	528	787
gene49923_106588333	1.83009	1.76066	9.17872e-06	0.000676583	40	46	37	42	57	58	73	60	217	109	139	57	90	208	79	388
gene43980_106582823	2.44359	0.0587308	9.29418e-06	0.000677723	12	4	10	8	24	32	20	17	52	58	44	13	41	83	30	163
gene50301_106588785	1.62458	1.30019	9.32278e-06	0.000677723	33	32	37	30	42	80	73	46	94	117	97	58	100	236	56	256
gene23640_106562796	2.09374	0.943533	9.33523e-06	0.000677723	13	30	13	24	20	47	56	24	101	86	87	30	72	95	56	263
gene38060_106576950	1.3235	3.49372	9.33979e-06	0.000677723	138	269	148	169	350	321	273	254	487	463	427	235	411	790	495	694
gene24638_106563789	1.6716	3.56495	9.35964e-06	0.000677723	91	175	203	157	211	381	359	163	713	457	446	182	473	696	349	2458
gene21086_106560269	1.835	0.977989	9.52544e-06	0.000687991	25	23	24	22	56	53	94	45	76	122	53	50	57	119	66	181
gene40387_106579149	3.7655	0.899315	9.72195e-06	0.00070042	3	8	12	4	9	4	13	12	95	21	217	7	20	546	28	964
gene35008_106573870	2.34554	0.665577	9.76261e-06	0.000701587	5	19	14	18	14	49	31	28	45	71	113	29	71	154	50	406
gene50270_106588714	3.01859	0.128486	9.83567e-06	0.00070507	3	3	7	12	3	14	11	6	47	26	101	12	15	23	23	52
gene32474_106571319	1.06692	3.79174	9.89995e-06	0.000706021	229	224	235	315	302	286	377	198	429	613	486	357	390	751	352	540
gene18314_106611366	1.88159	0.946286	9.93392e-06	0.000706021	25	12	27	25	20	32	40	15	92	50	54	102	132	37	33	25
gene33785_106572584	2.6639	0.760566	9.94742e-06	0.000706021	6	21	11	12	11	32	70	23	49	133	87	16	30	96	32	121
gene44160_106583009	1.41968	2.6254	1.02158e-05	0.000723279	74	101	89	110	153	200	134	129	185	322	245	146	250	318	233	500
gene11131_106604448	1.40743	3.13071	1.02675e-05	0.000723754	86	142	144	161	216	343	205	144	335	431	317	190	330	642	270	865
gene12331_106605682	1.41174	2.87342	1.02982e-05	0.000723754	80	135	113	118	216	299	164	140	276	392	221	176	296	438	274	614
gene24232_106563388	1.34417	6.77242	1.03833e-05	0.000727948	1444	1836	1689	1977	2157	3524	2889	1566	2941	7851	2949	2051	3044	5219	3407	5577
gene15610_106608770	2.11804	0.70434	1.0454e-05	0.00073112	18	25	7	17	15	47	54	28	81	78	71	27	49	113	37	128
gene35535_106574411	1.79562	2.91285	1.0604e-05	0.00073868	79	107	80	111	111	169	127	75	167	283	132	607	193	299	158	241
gene40249_106579263	2.00953	2.1059	1.06137e-05	0.00073868	50	48	40	53	121	310	69	58	112	378	82	115	90	307	82	340
gene49839_106588409	1.01578	4.81354	1.07527e-05	0.000746547	598	592	386	536	822	891	487	491	1030	1241	969	541	997	1604	901	2640
gene40683_106579561	2.12691	1.13143	1.08259e-05	0.000747459	9	31	21	28	18	49	70	35	131	85	96	37	78	123	74	365
gene6685_106600280	1.49505	2.60176	1.08271e-05	0.000747459	82	112	76	86	95	136	122	112	259	263	265	106	186	344	113	557
gene15696_106608822	3.76789	0.585658	1.08441e-05	0.000747459	6	6	2	8	12	6	6	13	6	55	14	203	7	5	14	19
gene19585_100195943	1.98282	0.981808	1.09232e-05	0.00075106	14	30	19	24	26	77	41	36	90	84	102	32	84	176	68	375
gene18875_106611864	2.36047	0.560681	1.09797e-05	0.00075106	5	16	19	11	20	45	58	14	61	73	84	21	68	91	56	278
gene47822_106586600	1.07354	4.81914	1.10011e-05	0.00075106	445	593	517	487	743	951	487	468	1161	1340	756	586	1035	2617	1128	1648
gene33478_106572002	1.56175	2.07021	1.10339e-05	0.000751513	50	56	62	67	81	136	119	82	131	217	187	89	161	293	153	334
gene1040_106604487	1.61871	1.45505	1.11018e-05	0.000754341	29	34	34	51	64	92	72	49	116	113	114	65	105	165	70	253
gene14762_106607926	1.0154	4.11554	1.12658e-05	0.000763675	376	300	293	324	390	584	462	221	438	828	600	471	605	773	464	713
gene14391_100195351	1.33107	2.79771	1.13509e-05	0.000766794	82	119	113	126	99	236	128	83	250	312	269	164	320	549	205	498
gene3830_106578487	1.91541	0.518843	1.13653e-05	0.000766794	17	28	13	7	2	10	9	9	47	53	60	60	57	43	39	26
gene11007_100195177	1.56148	3.36801	1.14253e-05	0.000769033	113	144	159	166	167	243	151	93	592	356	436	155	250	1507	247	2282
gene23723_106562884	1.91587	0.302884	1.15045e-05	0.000772551	13	15	15	12	27	36	11	19	52	55	54	26	32	75	32	82
gene5961_106597443	1.67501	1.93907	1.1558e-05	0.000774331	46	70	50	37	123	215	74	93	111	247	114	109	178	327	119	223
gene16040_106609130	1.04039	4.28239	1.17125e-05	0.000781035	377	450	292	321	379	719	357	289	678	945	523	487	736	1008	527	1102
gene11894_106605379	1.32099	4.07056	1.17937e-05	0.000783369	196	249	231	401	370	466	515	289	583	955	463	410	446	850	467	762
gene13618_106606859	2.70276	-0.521784	1.18022e-05	0.000783369	10	3	2	4	18	18	16	10	42	42	12	15	24	44	23	40
gene23693_106562850	1.96446	0.185994	1.18503e-05	0.000784749	11	14	15	9	16	20	42	9	42	59	46	26	32	47	28	171
gene36650_106575566	4.29446	0.779774	1.19555e-05	0.000789887	7	4	3	4	6	7	19	8	187	7	120	3	19	224	7	406
gene33402_106572068	1.76273	0.746783	1.21015e-05	0.000797699	23	23	19	18	33	44	33	31	70	83	60	39	65	101	36	117
gene48226_106587010	1.43253	2.18766	1.24326e-05	0.00081577	90	60	74	50	81	114	113	57	141	219	175	128	136	273	169	269
gene24698_106563849	3.09652	0.414303	1.25253e-05	0.000819976	9	15	5	1	99	108	4	62	16	21	84	113	5	14	73	11
gene28151_106567047	1.9046	0.404887	1.26383e-05	0.000825489	10	17	8	25	44	51	20	23	43	50	60	49	53	67	67	53
gene19079_106612067	1.2116	3.46102	1.31373e-05	0.000856132	153	206	203	179	214	320	255	165	387	506	411	238	351	619	320	968
gene46032_106584769	1.13497	3.43355	1.32639e-05	0.000862427	202	212	143	206	289	463	269	228	357	512	351	270	389	575	283	687
gene17999_106610964	2.10944	-0.0963219	1.33398e-05	0.000865398	11	8	6	12	25	31	16	14	50	39	36	18	23	63	28	51
gene17082_106610175	2.5566	-0.358999	1.34451e-05	0.000868981	2	7	7	7	2	27	17	6	31	30	52	11	30	32	18	105
gene47660_106586431	1.02999	4.54346	1.3486e-05	0.000868981	438	422	415	449	605	847	451	395	561	1253	707	636	875	1437	838	1074
gene4085_100196462	1.73821	3.96602	1.36395e-05	0.000876905	120	320	170	201	192	428	573	183	777	562	880	187	479	1159	499	3117
gene4324_106583450	1.78598	2.67418	1.39888e-05	0.000893354	44	117	93	64	63	185	145	87	190	327	359	113	255	429	171	1298
gene47543_106586328	1.60058	2.7448	1.40954e-05	0.000898158	64	101	69	138	147	234	208	89	308	323	255	119	233	420	272	617
gene2270_106565782	2.13544	0.227098	1.41955e-05	0.00090253	6	18	11	11	8	19	13	16	30	50	74	29	38	65	21	264
gene47079_106585831	1.82828	3.42564	1.42463e-05	0.000903756	50	171	147	156	132	480	209	180	608	579	298	189	401	1103	449	2116
gene46352_106585113	1.61762	1.22836	1.4496e-05	0.000916521	33	36	24	34	21	72	54	35	107	91	98	51	44	149	85	198
gene15085_106608268	1.27646	2.89733	1.45114e-05	0.000916521	97	164	123	102	158	242	243	186	172	306	287	297	214	432	205	336
gene21387_106560581	1.12097	5.36338	1.47266e-05	0.00092807	707	814	505	915	728	1431	697	683	1551	1851	1607	656	1666	2551	1004	4131
gene6896_106600572	1.95789	0.240646	1.4803e-05	0.000930836	18	10	6	18	32	47	26	21	49	59	39	33	32	65	25	84
gene10097_106603483	1.12094	4.16775	1.48605e-05	0.00093141	295	307	250	424	366	560	443	272	630	865	594	384	620	1077	542	1013
gene45467_106584205	1.03103	4.87683	1.48771e-05	0.00093141	639	542	442	563	733	866	980	549	1075	1296	1075	517	1113	1493	862	1600
gene40225_106579287	1.76368	1.84244	1.4983e-05	0.000934409	35	53	49	43	57	81	107	51	186	129	177	56	117	225	138	519
gene48923_106587688	1.93567	0.291166	1.4991e-05	0.000934409	13	12	13	16	21	41	32	17	54	41	65	26	59	131	45	196
gene7415_106601043	1.67897	2.19279	1.50477e-05	0.000934409	42	77	42	82	100	154	139	99	170	223	217	83	168	335	130	412
gene49631_106588184	1.56054	1.71867	1.50554e-05	0.000934409	31	53	41	59	60	119	72	46	125	163	114	85	119	160	104	237
gene32478_106571317	1.53068	1.58586	1.51466e-05	0.000936018	52	49	29	42	55	180	66	51	111	131	129	70	123	214	94	450
gene4660_106588084	1.81061	1.00472	1.5455e-05	0.000950978	18	33	24	22	29	52	43	27	66	80	116	44	55	129	40	339
gene12237_106605648	4.9614	0.598027	1.55068e-05	0.000952122	3	4	0	3	1	1	2	2	97	2	183	3	1	250	5	294
gene3800_106577720	1.43175	2.26586	1.59095e-05	0.000974764	52	90	57	91	77	141	93	68	154	219	201	126	140	257	184	556
gene37553_106576460	1.13356	4.0153	1.59913e-05	0.000977688	222	340	257	318	289	498	422	226	612	730	555	332	605	1012	517	1056
gene20046_106612965	1.50487	2.34509	1.60361e-05	0.000978336	60	61	68	105	131	174	142	99	146	272	206	126	173	303	201	310
gene49831_106588265	1.42928	1.76413	1.64515e-05	0.000999431	46	66	45	47	88	129	97	48	131	146	126	88	159	269	135	236
gene6503_106599680	1.44101	2.74863	1.65049e-05	0.00100055	87	107	93	117	155	213	165	134	318	324	208	129	261	486	289	619
gene40357_106579174	2.65475	-0.677082	1.65769e-05	0.00100068	1	7	4	5	5	22	10	5	38	19	32	9	26	31	19	136
gene6193_106599011	1.52101	3.41283	1.67244e-05	0.00100747	133	181	135	169	139	252	258	136	516	327	582	154	319	680	299	1506
gene8267_106601904	2.10054	0.306716	1.69532e-05	0.00101698	6	19	8	17	6	26	14	31	36	54	72	31	50	116	12	241
gene23818_106562963	1.26733	2.8505	1.74443e-05	0.00104425	109	115	120	128	144	200	230	128	303	268	292	155	290	542	219	794
gene23415_106562560	1.55047	2.302	1.75394e-05	0.0010475	57	95	51	78	74	166	101	75	223	210	208	90	172	278	111	626
gene31753_106570612	2.19381	-0.175707	1.75973e-05	0.0010475	15	4	10	4	20	34	16	16	25	34	48	30	24	35	38	44
gene3607_106576571	1.78729	1.76778	1.7608e-05	0.0010475	28	37	46	57	52	104	92	40	175	128	162	57	110	181	88	449
gene8556_106602206	3.52221	2.50966	1.76487e-05	0.00104774	29	23	22	28	33	38	1302	13	592	22	404	19	26	27	558	420
gene51423_106589867	1.66851	1.83372	1.77677e-05	0.00105263	51	31	53	53	87	122	105	86	107	229	94	109	107	167	113	142
gene13755_100195070	1.37888	2.36343	1.83379e-05	0.00108194	56	88	69	105	120	137	117	90	206	202	205	128	188	314	180	361
gene15736_106608858	1.24117	2.93025	1.83957e-05	0.00108312	151	102	104	152	112	302	186	129	187	356	296	237	229	388	210	271
gene24608_106563760	1.01699	4.12373	1.85344e-05	0.00108793	363	379	254	309	453	708	251	212	645	800	483	416	761	1397	531	1128
gene43287_100195079	1.99251	0.352266	1.85534e-05	0.00108793	10	23	11	11	20	49	48	30	56	58	56	26	47	132	50	229
gene21338_106560529	1.66826	1.63092	1.86496e-05	0.00109134	41	53	29	42	62	104	34	45	145	153	110	57	178	306	105	307
gene32124_106570983	1.52003	2.38059	1.87986e-05	0.00109782	67	74	88	69	144	164	84	67	155	331	140	145	183	260	171	226
gene47948_106586705	2.22243	-0.0336914	1.91898e-05	0.00111681	7	10	9	10	23	28	35	54	14	62	43	34	33	49	30	51
gene20535_106613533	1.45047	3.02436	1.92016e-05	0.00111681	160	86	74	173	140	367	221	156	348	413	215	216	173	343	255	515
gene1891_106613804	2.15695	-0.00364311	1.93366e-05	0.00112126	12	1	13	12	22	26	24	15	37	41	36	41	39	53	34	55
gene7378_106601011	1.01928	5.1743	2.01649e-05	0.00115903	629	785	543	740	732	1206	740	608	1181	1890	1085	707	1259	1950	1235	1975
gene2777_106568736	1.2954	2.79135	2.017e-05	0.00115903	109	119	85	137	140	218	150	177	326	235	264	157	244	391	211	654
gene34943_106573821	1.79768	3.47768	2.02495e-05	0.00115973	97	123	167	165	156	229	179	107	766	327	498	133	341	859	407	1266
gene26797_106565713	1.88277	0.0873636	2.02631e-05	0.00115973	11	17	10	10	14	28	37	23	40	53	39	27	44	66	45	63
gene28281_100380432	1.61878	1.84927	2.03901e-05	0.00116247	34	53	52	56	41	74	98	53	150	121	194	74	154	258	88	510
gene45156_106583912	1.9813	0.811006	2.0392e-05	0.00116247	14	19	15	29	22	36	77	24	67	60	112	34	78	85	51	245
gene10834_106604192	1.08551	7.75246	2.05297e-05	0.00116799	3671	4201	3476	4247	4660	6163	5503	3974	7330	12036	6677	3434	6377	9810	6091	11218
gene4096_106580750	3.56301	3.56961	2.07507e-05	0.0011762	51	43	54	59	67	57	32	30	1028	1076	33	35	1367	34	1230	876
gene23873_106563073	1.07055	3.61998	2.0756e-05	0.0011762	224	275	207	186	401	497	338	241	396	563	407	307	439	771	388	557
gene4197_100195407	1.49205	2.39446	2.08121e-05	0.00117705	55	83	66	103	95	187	146	81	195	232	242	104	202	394	165	610
gene13030_106606381	1.55811	1.40606	2.09058e-05	0.00118002	40	26	44	37	60	112	77	47	117	118	82	73	112	159	94	150
gene49650_106588200	1.76246	0.438809	2.09673e-05	0.00118002	11	17	15	23	27	39	32	16	62	54	40	46	39	86	38	82
gene32826_106571624	1.76941	1.12238	2.104e-05	0.00118063	21	23	22	42	36	42	81	30	96	86	104	44	67	108	55	171
gene47155_106585909	1.10892	3.58793	2.11545e-05	0.00118346	179	255	182	240	269	402	304	182	391	583	368	308	471	707	416	876
gene10297_106603740	1.18056	2.5677	2.1173e-05	0.00118346	117	95	92	102	122	200	118	107	215	231	219	157	225	365	212	528
gene29249_106568211	2.32186	0.313579	2.13204e-05	0.00118798	10	13	13	8	11	30	38	14	49	37	96	17	37	77	28	203
gene21406_106560596	1.16409	4.32655	2.1367e-05	0.00118798	363	350	331	349	493	1161	409	696	666	1147	577	396	723	1406	638	1331
gene43447_106582283	1.51864	1.57623	2.1388e-05	0.00118798	43	36	42	49	80	115	47	53	108	156	99	74	102	218	97	159
gene30505_106569420	2.18317	0.613798	2.14197e-05	0.00118798	15	27	13	5	18	33	50	21	77	55	83	28	63	112	53	288
gene15621_106608762	1.43453	2.30619	2.14644e-05	0.00118817	64	73	69	91	118	171	111	90	177	263	170	109	204	297	152	284
gene35422_100136384	1.43673	2.39878	2.16272e-05	0.00119487	77	76	63	102	129	170	146	92	204	274	180	109	185	315	180	408
gene48342_106587109	1.16346	4.90745	2.22761e-05	0.001226	508	421	409	752	672	869	667	476	986	1639	947	600	695	1404	674	2302
gene4785_106586893	2.77556	0.188653	2.23924e-05	0.00123004	11	5	5	10	4	12	10	4	80	12	81	17	19	222	29	400
gene9259_106602836	1.94397	-0.184103	2.25332e-05	0.0012354	13	10	7	8	23	31	29	14	42	35	33	21	23	43	49	28
gene48187_106586944	2.00796	-0.349791	2.27603e-05	0.00124547	5	7	7	13	6	19	26	6	28	35	28	26	40	30	22	49
gene26371_106565469	1.24026	3.65078	2.30789e-05	0.0012605	213	226	170	233	272	351	279	213	545	552	456	213	383	861	339	1314
gene24024_106563326	1.80549	1.89123	2.36705e-05	0.00128321	33	56	39	55	100	191	86	34	113	279	85	96	132	294	173	230
gene15214_106608396	1.96964	1.18931	2.36736e-05	0.00128321	21	23	17	41	37	68	40	30	83	87	150	37	57	159	84	445
gene13094_100196769	1.15457	3.84756	2.3731e-05	0.00128389	254	212	209	329	233	536	361	225	458	744	472	321	325	665	547	2039
gene39341_106578240	1.35819	3.96087	2.39561e-05	0.00129363	167	306	274	228	311	479	443	267	583	605	807	252	517	1271	541	3225
gene10145_100194969	1.67989	1.59123	2.4924e-05	0.00134027	35	32	36	55	58	76	65	32	144	135	120	54	117	185	99	194
gene30590_106569461	1.84393	1.27614	2.49527e-05	0.00134027	17	37	22	40	42	81	87	32	122	95	112	43	84	190	75	332
gene38371_106577279	2.59982	1.07622	2.49601e-05	0.00134027	11	35	9	11	14	66	35	19	59	55	212	30	83	255	58	1154
gene12211_106605556	2.27877	0.419712	2.51948e-05	0.00134986	7	19	11	12	24	47	43	32	88	56	53	16	62	95	37	208
gene50435_106588859	2.0034	-0.0443277	2.52327e-05	0.00134986	16	10	6	9	35	28	19	14	30	58	30	29	36	55	29	58
gene21414_106560606	2.22133	0.18907	2.54612e-05	0.00135954	9	16	7	11	15	31	29	24	62	42	61	14	45	88	35	171
gene32694_106571490	1.60757	1.59864	2.56701e-05	0.00136731	46	51	25	45	43	71	50	31	152	112	125	61	100	353	111	373
gene16688_106609790	2.49023	1.28124	2.5702e-05	0.00136731	5	34	22	19	46	56	28	28	80	220	68	38	102	81	51	69
gene24507_100194852	2.1699	2.39223	2.61077e-05	0.00138375	25	77	51	59	50	91	107	56	415	127	247	62	154	256	98	756
gene31265_106569881	1.39385	2.2426	2.61418e-05	0.00138375	71	64	80	74	107	136	122	80	188	203	192	99	136	284	91	300
gene20718_100195128	1.17277	4.96433	2.61558e-05	0.00138375	635	561	413	567	717	1012	624	540	1319	1676	802	541	1280	1947	1014	2050
gene48693_106587458	1.80885	0.431182	2.63813e-05	0.00139237	19	13	19	13	27	60	26	20	58	59	55	30	49	99	39	115
gene48049_106586830	1.90273	0.083607	2.6416e-05	0.00139237	10	14	14	9	15	26	11	13	39	52	43	25	38	77	23	242
gene15992_100195724	2.67241	-0.67128	2.65506e-05	0.0013969	5	5	3	4	2	7	2	6	10	33	46	10	19	30	15	109
gene41037_106580134	1.55221	1.83977	2.67135e-05	0.0014029	59	66	43	35	80	116	106	76	144	149	165	71	127	314	94	445
gene38610_106577513	1.65761	1.16023	2.69937e-05	0.00141207	36	36	19	28	54	87	44	73	63	135	67	69	75	124	97	103
gene1395_106608383	1.86565	-0.0077539	2.70358e-05	0.00141207	11	11	10	13	29	51	22	18	32	55	30	31	47	39	31	52
gene42017_106580856	1.84749	0.25933	2.72572e-05	0.00142104	15	25	8	8	20	24	27	7	45	44	44	47	31	48	16	26
gene12766_106606114	1.29744	2.06632	2.74089e-05	0.00142636	80	85	43	64	122	129	83	116	159	162	140	132	204	217	74	541
gene10604_106604037	2.70603	-0.286092	2.75149e-05	0.00142928	0	10	10	2	14	38	24	12	39	31	48	15	25	34	25	121
gene34516_106573377	1.43406	2.31166	2.78992e-05	0.00144662	59	75	69	95	122	128	243	67	177	273	152	120	177	239	180	248
gene61_106588528	1.62854	1.0836	2.87995e-05	0.00148525	39	29	24	22	56	77	47	39	79	115	65	55	65	135	71	108
gene50083_106588553	1.7705	1.81334	2.92401e-05	0.00150288	27	49	50	49	63	115	89	53	114	158	209	58	102	277	106	489
gene979_106603011	1.2036	2.69093	2.92462e-05	0.00150288	131	94	86	128	199	184	157	116	240	262	235	163	191	305	230	519
gene44178_106582992	1.24827	3.66792	2.941e-05	0.00150859	203	222	171	252	234	381	245	134	551	549	482	208	377	1113	314	1073
gene3855_106578794	2.2842	0.168608	3.01143e-05	0.00153921	2	10	13	15	2	15	42	6	58	65	28	27	26	57	24	145
gene8681_106602277	1.60529	1.49074	3.04441e-05	0.0015533	31	47	38	37	64	82	74	40	121	150	85	61	125	174	89	275
gene1820_106611954	1.04377	4.28266	3.08674e-05	0.00156493	285	394	292	460	494	799	451	314	657	826	748	403	606	1040	523	1259
gene22414_100306828	1.59194	2.03335	3.08873e-05	0.00156493	38	68	52	68	62	143	105	60	162	211	164	73	96	270	110	312
gene20045_106612966	1.23375	2.70259	3.08904e-05	0.00156493	115	106	104	109	155	236	151	114	217	319	221	156	212	354	203	356
gene39008_106577895	5.46059	-0.0732695	3.12936e-05	0.00158032	0	2	1	1	2	4	1	0	143	1	30	1	2	164	3	307
gene41294_106579922	2.10881	0.0879142	3.13234e-05	0.00158032	7	12	12	11	20	91	18	12	40	66	41	17	28	103	46	127
gene32951_106571830	1.19598	2.96979	3.13596e-05	0.00158032	122	132	126	152	232	331	201	148	260	388	250	194	301	429	201	329
gene38106_100195919	2.16245	0.274053	3.14609e-05	0.00158265	7	11	9	20	15	28	40	14	71	50	50	18	45	56	43	139
gene29654_106568580	1.96957	0.834866	3.15218e-05	0.00158286	10	14	22	32	65	76	42	48	82	99	51	45	42	116	55	108
gene8152_106601786	1.96761	1.05612	3.15755e-05	0.00158286	26	23	19	25	30	57	27	18	131	89	78	25	63	225	57	182
gene29987_106568950	1.26166	4.58076	3.17356e-05	0.00158811	351	433	407	389	405	612	407	325	1147	704	1183	351	591	2496	546	3064
gene10910_106604275	1.96109	-0.0315401	3.21119e-05	0.0016019	8	14	9	11	13	22	37	19	54	32	40	21	49	66	34	174
gene32595_106571417	1.5515	1.67831	3.21688e-05	0.0016019	33	49	37	61	54	124	96	69	131	136	138	67	167	204	94	263
gene21000_100306791	2.48071	-0.948856	3.22169e-05	0.0016019	1	4	6	4	4	9	5	14	11	26	29	12	18	64	4	152
gene26419_106565564	1.08043	4.46433	3.22346e-05	0.0016019	339	513	361	383	449	868	543	298	769	1052	781	408	832	1236	758	1626
gene15883_106608981	1.49353	1.71906	3.25988e-05	0.00161303	63	47	29	54	91	119	85	72	100	177	113	92	118	197	104	196
gene30224_106569076	1.95631	1.38567	3.26275e-05	0.00161303	16	36	32	33	32	71	99	61	120	90	162	37	107	187	65	547
gene50586_106589012	1.51771	1.74665	3.31481e-05	0.00163595	32	53	52	54	61	96	90	50	168	126	118	80	131	277	190	361
gene51273_106589722	1.88122	0.54993	3.32923e-05	0.00164024	17	16	20	14	41	55	47	28	46	97	41	39	37	101	60	132
gene42349_106581080	2.3408	-0.136479	3.39538e-05	0.00166997	4	11	10	6	10	18	25	11	38	37	56	12	21	62	16	161
gene49060_106587831	1.39301	2.94814	3.42468e-05	0.0016815	107	114	138	114	189	285	207	80	354	336	298	127	254	631	285	876
gene43628_106582464	2.26303	-0.718044	3.46592e-05	0.00169883	5	7	2	7	10	9	16	8	24	28	29	10	19	33	35	54
gene21382_106560602	1.44615	1.67985	3.51267e-05	0.00171296	47	51	36	57	57	108	70	48	116	160	109	79	106	146	102	243
gene34608_106573482	1.22225	7.01605	3.52837e-05	0.0017177	1447	2122	1494	3707	1353	5222	2901	2676	3516	6544	5622	2589	2673	8039	3795	15010
gene44352_106583154	1.35363	2.38375	3.5459e-05	0.00172331	90	83	62	94	135	106	164	94	166	265	204	113	158	364	121	248
gene38903_106577801	1.67713	1.65848	3.56885e-05	0.00172782	45	49	24	50	66	111	73	66	132	176	111	56	118	237	137	308
gene51391_100195858	3.74262	1.55507	3.56936e-05	0.00172782	12	8	18	6	16	245	0	6	6	12	274	260	13	271	12	8
gene6189_106598999	1.99519	1.00258	3.59528e-05	0.00173262	12	29	14	33	26	65	63	32	98	80	104	31	91	169	53	556
gene33058_106571892	1.29026	2.43564	3.62904e-05	0.00173874	85	86	92	86	120	268	119	141	180	267	194	125	195	333	196	486
gene33510_106572357	1.3423	1.99186	3.63612e-05	0.00173874	58	57	74	59	119	96	103	76	142	177	145	103	122	316	141	290
gene30347_106569171	1.20068	3.23988	3.63718e-05	0.00173874	170	171	138	165	213	228	190	151	418	380	339	179	377	562	249	692
gene42404_106581257	2.51685	-0.00805464	3.6383e-05	0.00173874	5	9	7	10	16	24	42	15	62	36	55	7	31	60	29	146
gene27233_106566182	1.4136	2.66862	3.65727e-05	0.00174294	78	95	87	127	112	208	134	100	307	245	254	115	205	629	275	820
gene38919_106577846	2.55402	-0.477604	3.68768e-05	0.00175099	4	2	7	8	11	33	29	11	40	34	32	7	37	58	31	112
gene14281_106607455	2.04046	1.1716	3.68834e-05	0.00175099	16	47	8	27	33	52	69	34	84	117	111	44	84	198	60	330
gene13117_106606462	1.53144	1.61486	3.69556e-05	0.00175151	57	45	37	36	74	117	84	55	153	128	105	63	153	221	145	233
gene2969_106570956	1.51092	2.36846	3.71858e-05	0.00175952	80	80	64	76	150	336	75	102	207	321	117	116	228	378	220	317
gene30265_106569244	1.31344	2.95756	3.7434e-05	0.00176548	114	120	97	169	145	299	181	116	252	437	229	191	224	537	225	490
gene12575_106605927	1.87757	0.2724	3.80141e-05	0.00178985	18	7	14	16	33	44	28	20	44	53	58	27	56	117	40	83
gene10459_106603908	1.57741	1.46444	3.8237e-05	0.00179739	32	44	42	34	31	78	107	44	132	120	101	54	93	169	115	325
gene47657_106586427	1.46172	1.22577	3.83553e-05	0.0018	43	34	20	41	33	46	68	14	87	99	72	80	66	93	99	176
gene7217_106600877	2.1879	0.222408	3.86552e-05	0.00181111	6	10	16	12	16	41	14	21	43	85	33	22	33	106	26	80
gene28148_106567044	1.3904	2.32557	3.92056e-05	0.0018299	67	82	83	75	120	146	149	98	204	252	161	105	150	309	150	384
gene28401_106567254	1.53296	2.41421	3.92478e-05	0.0018299	43	92	60	110	103	171	150	48	222	257	200	110	215	326	112	478
gene51794_106590313	1.13047	3.26929	3.97166e-05	0.00184876	145	161	159	211	224	271	182	118	428	333	336	228	282	552	313	582
gene12485_106605841	1.73404	0.679543	3.99319e-05	0.00185274	16	18	17	29	26	41	38	17	71	57	74	37	59	77	35	177
gene24778_106563917	2.40039	0.712515	3.99419e-05	0.00185274	4	21	15	16	26	50	23	11	30	72	135	32	37	103	36	534
gene4165_106582155	1.24094	2.89303	3.99961e-05	0.00185274	99	123	123	147	201	269	242	97	256	383	205	201	192	374	217	299
gene11999_106605354	1.75852	1.32421	4.03253e-05	0.00186198	22	46	24	34	56	148	70	39	103	144	87	46	108	249	96	205
gene48537_106587193	2.14094	-0.262373	4.0606e-05	0.00186892	9	12	7	4	14	17	17	32	34	30	48	15	18	84	17	133
gene51176_106589619	1.27615	2.82202	4.09142e-05	0.00187943	106	129	108	119	223	402	230	152	222	400	187	193	256	439	313	362
gene43731_106582563	1.08889	3.03076	4.09654e-05	0.00187943	124	175	123	164	136	202	158	129	288	311	301	214	287	661	296	801
gene18593_106611599	1.94376	0.585035	4.10465e-05	0.00188014	31	8	17	11	58	56	65	14	34	78	55	65	40	95	60	57
gene16433_106609553	2.37073	1.78426	4.1416e-05	0.00189404	10	76	16	23	27	62	28	48	122	246	148	56	104	299	63	807
gene17604_106610662	1.39363	2.37578	4.1945e-05	0.00191518	78	89	54	100	90	194	99	74	155	252	231	112	202	332	180	341
gene30722_106569613	1.8762	0.3352	4.20142e-05	0.00191528	13	18	10	17	22	21	31	18	65	51	52	22	28	116	83	201
gene14550_106607755	1.27406	2.97575	4.32412e-05	0.00196809	109	156	108	143	199	207	249	109	222	434	271	188	220	383	269	529
gene29326_100195010	1.53423	2.43753	4.34483e-05	0.00197439	60	90	68	92	71	158	181	81	286	220	211	83	188	286	158	717
gene15586_106608606	1.41686	3.41289	4.35627e-05	0.00197645	123	135	110	284	322	513	142	359	219	561	339	446	233	488	228	439
gene11543_106604887	1.22638	4.01098	4.38312e-05	0.00198535	217	384	218	270	336	539	276	237	483	958	453	376	677	654	417	676
gene42379_106581219	5.19552	0.42873	4.38974e-05	0.00198535	1	1	5	0	0	0	0	0	57	1	193	3	1	64	2	200
gene30928_106569808	1.29715	2.71281	4.43307e-05	0.00200179	82	137	113	90	117	209	111	66	182	332	246	173	213	455	193	310
gene48039_106586784	2.18175	0.901243	4.50339e-05	0.00203035	27	20	4	24	49	38	60	37	61	141	59	38	56	118	72	90
gene22520_106561680	1.72044	1.32904	4.56365e-05	0.00205055	27	36	24	42	48	69	86	38	95	141	102	41	70	153	97	189
gene21170_106560349	1.85163	1.17034	4.57681e-05	0.00205055	23	27	24	33	35	48	50	18	149	50	103	43	52	184	75	296
gene5746_106596897	1.93514	1.42874	4.68983e-05	0.00209101	29	24	37	32	43	109	73	43	103	192	91	34	90	148	133	143
gene3791_100141319	1.09413	4.44596	4.69628e-05	0.00209101	395	447	290	442	364	782	446	315	870	1016	720	371	844	1242	709	1663
gene4099_106580696	1.81046	0.26988	4.70748e-05	0.00209275	14	12	12	19	49	50	26	12	34	56	61	29	39	73	51	88
gene39138_106578013	2.42331	-1.00301	4.83777e-05	0.00214402	3	3	4	5	4	6	31	8	25	13	28	8	16	41	42	63
gene38379_100196315	1.3022	3.16942	4.89325e-05	0.00216526	144	170	129	140	266	368	156	164	349	509	239	183	438	564	339	490
gene50340_106588754	1.23014	2.81834	4.90858e-05	0.0021687	136	141	90	108	156	278	132	114	232	350	248	159	239	431	250	474
gene34334_100306790	1.35399	2.83466	4.93103e-05	0.00217527	103	98	113	133	201	205	175	114	298	362	232	131	236	469	180	339
gene43596_106582437	1.03246	4.02419	5.02864e-05	0.0022119	357	270	262	316	94	409	549	232	488	720	661	327	725	842	655	1047
gene10386_106603838	1.45171	1.82504	5.0295e-05	0.0022119	41	59	58	51	77	118	103	72	151	176	101	86	144	184	124	250
gene12296_106605608	1.36247	2.31169	5.07162e-05	0.00222701	64	89	65	92	76	176	137	56	212	222	176	101	165	493	137	514
gene40913_106579812	1.14133	3.25674	5.11214e-05	0.00224137	144	195	144	186	275	391	192	224	261	498	294	268	337	435	323	436
gene31627_106570498	1.75592	1.19669	5.20273e-05	0.00226743	26	19	44	24	47	87	92	40	67	141	81	59	91	142	96	136
gene7892_106601515	1.29265	2.94831	5.2368e-05	0.0022786	89	143	120	147	161	258	166	131	327	373	226	169	264	549	226	619
gene17364_106610431	2.93983	-0.229734	5.28927e-05	0.00229795	0	7	7	6	5	17	21	11	71	27	37	6	43	55	31	176
gene41672_106580555	2.0385	-0.0174298	5.36397e-05	0.00231786	15	10	7	9	29	34	19	9	55	41	39	15	37	137	34	148
gene19846_106612856	2.23893	1.57543	5.39407e-05	0.00232586	21	42	27	25	86	247	62	39	63	304	50	70	88	130	59	209
gene24609_106563759	1.1205	3.07576	5.42638e-05	0.002336	126	140	163	162	247	449	126	98	271	300	378	209	542	267	283	211
gene14815_106608007	1.23405	3.23746	5.48642e-05	0.00235052	140	161	155	173	207	290	273	162	403	463	269	188	334	479	285	893
gene45633_106584371	2.05136	-0.0256635	5.5051e-05	0.00235251	8	10	9	13	20	29	25	14	22	64	42	22	29	50	39	77
gene48268_106587045	1.8262	0.727597	5.54039e-05	0.00236407	11	15	24	28	18	44	63	32	70	75	71	35	63	70	37	134
gene3727_106577531	1.5006	3.32402	5.58787e-05	0.00238078	145	139	149	152	202	505	151	110	391	690	225	173	435	713	278	1375
gene46681_106585516	1.66538	1.05902	5.60863e-05	0.00238255	24	26	38	20	26	45	60	28	96	76	95	43	71	121	59	223
gene49097_106587870	1.21321	2.35877	5.6533e-05	0.00239614	78	109	87	70	101	210	94	150	154	163	235	165	197	154	222	109
gene27440_100195808	2.57371	1.68849	5.65734e-05	0.00239614	2	37	20	43	19	47	139	61	221	88	187	49	197	153	142	418
gene27287_106566240	2.51872	-0.383676	5.69098e-05	0.00240683	0	9	8	6	10	8	17	10	42	33	36	10	27	35	18	151
gene41868_106580723	1.50781	2.91205	5.772e-05	0.0024375	84	130	97	127	120	182	255	96	341	350	322	97	201	477	188	787
gene43256_106582049	2.92485	5.82882	5.7978e-05	0.0024448	355	656	205	298	238	248	4467	178	4231	5239	318	215	301	5140	5013	201
gene7173_106600915	1.66982	1.06352	5.83865e-05	0.0024584	28	28	17	37	73	57	69	37	74	126	48	64	53	106	42	87
gene94_106601539	1.56428	0.478901	5.87835e-05	0.00247149	25	18	16	17	31	56	29	23	57	55	49	40	46	71	43	67
gene17407_106610462	5.90096	-1.09466	5.95882e-05	0.0024984	1	0	0	0	1	53	0	17	0	30	0	52	0	46	0	2
gene44760_106583398	2.12384	-0.432372	6.01391e-05	0.00251741	1	10	7	10	0	20	22	13	25	20	32	35	26	1	24	73
gene12091_100380613	1.60476	1.0555	6.04769e-05	0.00252641	22	42	20	29	44	51	46	28	104	84	67	51	77	184	51	201
gene48430_106587288	1.57675	1.2757	6.06829e-05	0.0025291	37	34	28	35	54	64	57	58	102	117	95	42	64	127	57	113
gene27486_100194963	1.05336	4.01783	6.15027e-05	0.00255899	234	305	283	358	310	550	379	271	495	811	526	365	405	940	538	1127
gene26083_106565158	2.18827	0.0434199	6.15786e-05	0.00255899	8	8	9	14	14	36	39	18	59	42	48	11	28	62	40	363
gene21380_106560575	1.74686	0.395597	6.29117e-05	0.00261061	10	16	21	17	29	35	33	23	52	63	48	32	54	78	25	95
gene18640_100136554	1.29149	2.72037	6.31038e-05	0.0026148	93	95	90	149	151	263	192	105	214	358	187	177	256	316	245	401
gene22283_106561448	1.46832	1.788	6.35269e-05	0.00262853	45	45	43	70	76	153	66	41	147	165	118	72	112	370	94	457
gene46461_106585022	1.04533	3.6051	6.3815e-05	0.00263664	191	213	243	239	332	475	405	231	382	580	388	296	435	779	463	699
gene2139_106562091	1.22587	2.74884	6.4048e-05	0.00264246	94	127	88	142	118	219	168	95	238	307	244	152	202	477	182	700
gene29528_106568449	1.83903	1.4556	6.5494e-05	0.00269295	30	57	15	32	34	100	71	33	192	68	87	75	101	141	43	265
gene47528_100136407	1.38643	1.7326	6.55535e-05	0.00269295	37	61	48	57	100	130	106	94	132	151	109	84	127	197	142	267
gene31525_106570397	2.01989	0.0544756	6.611e-05	0.00271009	9	8	13	13	18	37	32	22	41	62	39	16	30	51	42	37
gene35242_106574143	1.52812	0.743418	6.61747e-05	0.00271009	28	28	18	20	32	60	51	49	55	78	62	47	65	89	62	136
gene28392_106567248	1.60915	1.19271	6.62542e-05	0.00271009	30	24	23	47	15	38	73	26	87	102	102	47	63	115	61	334
gene29182_106568088	1.37264	2.79455	6.67102e-05	0.00272485	95	101	125	108	134	226	184	120	241	420	185	154	258	480	222	505
gene5645_106595984	1.47307	2.00761	6.70019e-05	0.00273265	72	46	42	78	62	87	119	94	116	233	142	97	127	164	162	168
gene4977_106589946	1.15005	2.75853	6.70918e-05	0.00273265	113	100	132	122	162	239	188	139	232	290	242	169	209	416	237	436
gene23806_106562955	1.10785	3.21627	6.83381e-05	0.00277553	121	189	137	213	243	277	250	188	304	417	294	259	464	694	300	569
gene15282_106608460	2.0005	0.851521	6.87725e-05	0.00278715	31	24	8	17	26	65	24	37	88	115	43	35	62	92	57	97
gene21104_106560287	3.47951	0.442485	6.88186e-05	0.00278715	7	10	5	2	3	6	17	7	75	7	153	6	14	52	200	514
gene47293_106586050	1.89108	0.894376	6.92883e-05	0.00280222	15	27	18	26	28	35	55	20	100	70	90	25	70	99	45	249
gene8537_106602231	1.44474	1.4722	6.94362e-05	0.00280424	49	36	45	34	79	91	84	56	121	128	84	67	106	162	114	158
gene40038_106578930	1.7345	1.58532	7.02698e-05	0.00282994	23	51	44	34	54	96	94	37	106	127	175	48	118	163	69	441
gene11916_106605277	1.83871	1.62814	7.11815e-05	0.00286263	17	54	43	34	37	69	57	27	133	147	153	44	102	194	80	412
gene39308_106578207	2.0698	-0.281154	7.22222e-05	0.00289232	8	16	5	4	16	35	16	11	45	33	22	24	54	58	12	84
gene18420_106611468	1.27334	3.09986	7.28181e-05	0.00290379	130	153	119	161	159	267	241	118	368	416	277	150	247	414	237	592
gene29004_106567887	1.56818	0.711085	7.28489e-05	0.00290379	24	16	25	24	44	65	51	23	57	80	56	45	77	110	76	110
gene45319_106584072	1.19512	3.84051	7.29138e-05	0.00290379	204	252	231	289	334	656	279	237	405	876	395	327	524	848	499	718
gene7107_106600749	3.6055	1.27399	7.49332e-05	0.00298007	9	12	12	7	133	8	5	11	265	158	6	7	7	152	8	4
gene46203_106585229	1.74005	1.15404	7.50784e-05	0.00298172	18	31	26	37	50	59	57	31	130	96	69	40	168	109	55	150
gene14163_106607255	1.17526	3.11972	7.5362e-05	0.00298884	129	179	112	180	159	218	200	118	373	296	353	183	283	612	174	724
gene32369_100196323	1.53543	1.1179	7.56143e-05	0.0029947	31	30	27	34	58	77	54	35	88	105	81	42	82	141	81	171
gene50387_106588813	1.42576	3.24554	7.5734e-05	0.00299531	146	164	79	194	102	251	195	100	472	346	418	144	350	492	210	663
gene18195_106611254	2.06974	-0.528691	7.67214e-05	0.00302601	6	11	7	3	11	11	10	13	18	26	41	18	15	32	15	107
gene27509_100136375	1.56937	2.65052	7.71899e-05	0.00303835	52	107	84	109	76	157	203	138	323	159	343	111	328	558	246	1803
gene18829_106611811	1.90701	0.926073	7.72461e-05	0.00303835	10	42	22	13	39	52	63	35	88	74	90	41	78	158	63	303
gene4199_106582385	1.81616	0.615682	7.79385e-05	0.00305719	12	28	19	14	16	50	44	17	70	58	75	28	57	175	53	460
gene31120_106570012	1.75999	0.732709	7.8465e-05	0.00307364	18	26	21	17	20	49	49	27	74	69	79	27	49	111	62	283
gene47488_106586247	1.10104	3.19999	7.89132e-05	0.00308277	132	192	151	179	178	288	230	136	306	418	319	213	316	507	298	661
gene5253_106592167	1.89828	-0.25324	7.92527e-05	0.00308838	13	10	6	8	19	25	18	9	20	49	25	30	40	47	39	46
gene15655_106608741	3.42511	2.21933	8.00771e-05	0.00311129	4	8	47	25	11	9	29	152	9	99	377	380	8	4	9	8
gene49854_100136924	1.64702	0.9778	8.04228e-05	0.00312049	20	27	21	36	31	78	33	39	65	88	100	39	47	163	61	731
gene18173_106611235	1.54187	1.6262	8.07135e-05	0.00312754	33	30	46	64	76	123	54	65	96	145	142	72	128	208	114	203
gene4861_106588965	2.02448	-0.186664	8.1421e-05	0.00314499	5	12	8	11	9	18	31	10	51	35	30	16	33	57	25	114
gene21950_100194499	1.10191	3.03157	8.14838e-05	0.00314499	118	149	140	173	223	375	249	188	209	385	263	264	297	324	332	364
gene25762_106564832	1.53533	6.60955	8.14928e-05	0.00314499	1259	1644	1235	1518	2176	3894	2330	1506	2422	8642	1952	1587	2105	4229	2971	5086
gene20229_106613218	1.42774	1.30478	8.18713e-05	0.00315304	40	35	37	35	68	70	81	51	115	83	99	57	69	141	92	178
gene51682_106590136	1.6547	1.21249	8.19213e-05	0.00315304	23	34	20	46	31	69	66	35	104	116	79	46	31	157	88	330
gene40662_100380435	1.10689	2.55627	8.29332e-05	0.00318727	98	110	76	134	85	224	143	106	192	230	197	185	200	498	181	1344
gene482_106587655	1.24124	3.67696	8.3033e-05	0.00318727	299	167	192	200	228	315	229	219	560	401	624	215	674	1038	413	1638
gene17684_106610731	2.02245	1.26768	8.36063e-05	0.00320498	36	19	23	27	89	54	65	38	199	93	38	48	101	202	63	159
gene42424_106581244	1.65351	1.33078	8.42466e-05	0.0032221	18	36	40	38	61	90	67	42	133	92	100	50	83	120	62	455
gene23096_106562266	1.91108	1.41246	8.4285e-05	0.0032221	17	35	46	23	62	63	28	43	56	204	81	75	51	114	142	156
gene20882_100380684	1.72955	1.80362	8.58867e-05	0.00327393	23	57	47	51	57	125	104	43	197	114	164	55	151	306	115	723
gene22642_106561808	1.33031	2.4428	8.61076e-05	0.00327393	70	119	60	98	198	267	118	111	193	290	157	136	293	355	216	406
gene5113_106591223	1.32473	1.87864	8.61631e-05	0.00327393	41	78	57	56	150	143	82	68	110	174	118	121	143	225	166	201
gene49261_100194902	1.64975	1.81633	8.62041e-05	0.00327393	28	59	44	57	45	96	69	58	183	123	166	56	90	176	103	286
gene31711_106570571	1.13891	7.31199	8.65938e-05	0.00328272	2992	3174	1903	3223	4043	9439	2352	1924	4785	10371	3976	2861	5105	8626	4110	8502
gene16325_106609431	1.42515	0.862338	8.66644e-05	0.00328272	26	28	28	25	41	82	28	27	54	80	64	61	65	96	75	91
gene47096_106585847	1.20398	2.43367	8.68849e-05	0.00328673	122	74	61	111	130	240	116	112	170	225	204	154	226	314	165	281
gene36363_106575282	1.34765	1.66765	8.92314e-05	0.00336218	50	61	40	48	67	98	93	46	126	142	110	73	87	196	100	195
gene33301_106572154	1.85178	-0.0903065	8.94702e-05	0.00336367	11	12	4	16	26	32	46	12	26	44	40	29	46	64	31	67
gene4905_106589316	1.92495	0.946355	8.95055e-05	0.00336367	17	27	15	29	18	51	67	28	130	50	87	30	66	104	67	307
gene26755_106565752	1.21766	2.48426	8.98435e-05	0.00337195	86	110	70	111	116	174	116	83	186	236	233	126	159	316	192	495
gene9180_100306806	1.73706	-0.0711773	9.11786e-05	0.00340906	10	12	10	14	14	24	17	13	46	32	36	24	33	94	25	126
gene10377_100846970	1.50501	1.88653	9.11943e-05	0.00340906	44	54	63	51	41	113	93	61	127	186	166	63	111	354	126	1184
gene14215_106607494	1.39688	1.30019	9.13281e-05	0.00340906	35	44	34	36	67	117	37	41	72	127	77	76	82	129	72	123
gene3357_100196364	5.44918	-0.814356	9.14265e-05	0.00340906	0	0	1	1	0	0	0	1	0	0	43	59	0	1	34	0
gene40630_106579544	1.94477	-0.392483	9.17379e-05	0.00341623	4	10	9	9	31	41	11	17	28	35	33	16	42	67	27	56
gene19032_106612015	1.96241	1.25118	9.20184e-05	0.00342223	23	28	21	35	31	186	37	50	130	160	48	33	170	62	47	35
gene20883_106613844	1.06123	3.57905	9.24907e-05	0.00343534	170	263	210	224	380	378	265	233	311	605	382	327	444	512	377	458
gene17590_100380853	1.64588	0.315832	9.31416e-05	0.00345503	16	10	18	20	22	45	31	23	50	50	47	34	48	93	31	91
gene33059_106571893	1.47078	1.68276	9.35333e-05	0.00346508	37	56	44	51	57	102	67	42	141	137	130	58	103	209	90	220
gene25208_106564360	1.95521	0.107044	9.39497e-05	0.00347602	8	18	6	15	6	50	30	6	35	53	55	20	30	68	26	189
gene7361_106600995	1.18215	3.3199	9.43744e-05	0.00348723	250	163	141	137	213	316	262	218	414	464	299	210	363	448	391	593
gene25967_106565266	1.69634	1.43705	9.4915e-05	0.00349609	22	35	33	50	44	119	52	42	92	180	79	57	106	192	100	177
gene28098_106566993	1.67079	0.142889	9.49695e-05	0.00349609	15	17	13	11	10	24	39	11	44	46	44	26	35	54	22	135
gene24489_106563646	1.02638	3.0732	9.50745e-05	0.00349609	152	131	173	161	274	405	261	215	278	350	269	235	306	456	289	517
gene9913_106603373	1.40457	2.53918	9.51018e-05	0.00349609	115	88	73	82	75	379	53	75	95	309	274	168	75	156	78	100
gene28033_106566773	1.37413	2.8371	9.60389e-05	0.00352151	98	83	149	109	202	232	170	124	204	441	188	200	282	192	318	284
gene15927_106609015	2.1687	-0.0522535	9.63155e-05	0.00352714	9	15	7	6	6	23	26	20	35	47	56	11	38	80	14	190
gene38995_100380705	1.92063	0.838727	9.74673e-05	0.00356477	10	31	20	20	31	46	70	32	98	86	64	27	74	155	74	317
gene10640_100194797	1.083	3.13208	9.76543e-05	0.00356706	119	155	142	212	209	215	205	131	277	389	255	275	332	566	294	449
gene33573_106572383	1.67364	1.52194	9.79025e-05	0.00357157	16	46	39	49	33	77	110	40	102	120	152	58	109	276	92	495
gene19874_106612831	1.66683	4.28096	9.8562e-05	0.00358975	346	243	185	284	161	452	534	840	965	962	897	130	671	1449	207	358
gene7329_106600795	1.27739	1.90694	9.86512e-05	0.00358975	79	59	43	64	90	124	83	50	139	167	126	95	168	193	118	230
gene24348_106563447	1.26317	1.72301	9.92823e-05	0.00360526	51	51	45	68	55	80	72	72	118	122	131	91	110	193	95	239
gene7174_106600913	1.7352	0.565051	9.93288e-05	0.00360526	12	25	11	26	29	39	29	14	67	51	69	33	58	109	55	172
gene41453_106580326	1.49244	3.43162	9.99517e-05	0.00362328	129	159	150	195	347	366	307	142	488	707	190	206	311	748	325	604
gene4598_106585541	1.08481	3.6035	0.000101128	0.00366128	230	216	182	249	284	245	329	219	548	473	405	227	327	464	332	825
gene36248_100136431	1.24134	2.84384	0.000102362	0.00370131	104	142	92	141	179	208	201	119	253	329	290	136	271	407	212	564
gene21048_100196027	1.66581	0.304088	0.00010279	0.00371209	12	18	15	18	22	31	19	17	44	55	53	28	33	58	32	97
gene25688_100380800	1.94772	0.651945	0.000103001	0.00371503	14	19	14	23	19	53	42	25	57	59	106	20	35	96	46	332
gene14999_106608163	1.55416	1.52149	0.000104485	0.00375632	41	41	37	42	47	74	36	40	79	179	109	56	97	155	103	119
gene12199_106605543	2.1181	-0.319819	0.000104539	0.00375632	9	9	7	6	4	17	14	5	48	18	42	13	12	46	11	59
gene17769_106610817	2.75711	-0.210529	0.000104947	0.00376628	1	11	5	6	2	14	13	13	59	19	56	7	21	92	31	172
gene47175_106585928	1.82238	1.20078	0.000105633	0.00378615	31	21	28	31	39	59	76	36	117	81	127	26	51	157	62	218
gene21766_106560981	1.94803	0.619138	0.000105843	0.00378893	14	29	9	17	17	46	36	15	76	52	86	22	49	103	28	275
gene7115_106600756	3.10861	1.97713	0.000106125	0.0037943	21	23	29	17	12	21	438	21	398	11	264	23	12	19	21	317
gene30122_106568842	1.71684	0.780832	0.000106323	0.00379665	16	25	18	28	31	36	48	35	70	89	68	29	92	140	69	166
gene25229_106564378	1.50311	0.933689	0.000107758	0.00383116	41	22	26	20	51	76	65	82	68	89	68	51	86	87	69	89
gene11220_106604573	1.15646	2.34653	0.00010786	0.00383116	81	95	101	72	127	165	93	76	180	161	214	146	139	256	193	289
gene30003_106568935	2.45605	-0.382279	0.000107958	0.00383116	7	7	9	1	10	15	103	54	10	38	54	19	14	21	49	12
gene51789_106590233	1.73581	1.32464	0.00010826	0.0038328	13	43	36	34	27	83	72	33	107	96	130	46	99	180	69	409
gene27892_106566895	1.43294	1.79667	0.000108271	0.0038328	52	42	68	44	73	99	100	68	136	155	141	70	127	207	115	240
gene17740_106610796	1.73228	0.334684	0.000108701	0.00384328	12	18	18	14	19	36	34	15	47	54	61	24	46	56	31	103
gene17760_100194878	2.84123	-0.508108	0.000109153	0.00385449	0	4	7	6	6	13	14	7	12	38	56	8	22	48	16	155
gene5010_106590297	1.82014	1.29657	0.000110185	0.00388388	16	43	26	34	23	66	63	28	107	107	130	32	74	192	96	454
gene337_106571921	1.91281	0.21333	0.000111425	0.00392023	12	21	10	9	14	16	13	11	56	30	66	23	26	83	31	175
gene40205_106579308	1.12942	3.44264	0.000112321	0.00394209	147	201	219	192	163	363	301	180	392	372	512	220	377	863	325	1804
gene27558_106566470	1.22211	3.19899	0.000112627	0.003948	134	160	129	195	206	301	189	119	345	499	248	194	303	565	270	747
gene17413_106610470	1.16888	2.35397	0.000113015	0.00395334	111	82	68	92	151	196	114	83	165	233	176	132	188	252	207	321
gene34283_106573116	1.38174	1.65267	0.000113837	0.00397585	41	55	40	57	47	79	58	43	126	143	114	66	74	180	68	195
gene45641_106584376	1.88826	0.178026	0.000113978	0.00397591	10	19	13	9	20	40	29	14	35	72	41	22	26	51	31	59
gene49671_106588217	2.89818	0.837904	0.000114297	0.0039822	8	7	19	11	13	115	174	14	204	68	18	15	2	6	184	37
gene2929_106570436	1.06853	3.53705	0.000115201	0.00400884	146	242	200	250	315	516	268	159	347	577	327	329	355	621	376	605
gene7838_106601466	2.11627	1.39513	0.000117349	0.00407225	5	40	34	28	23	66	76	41	119	108	156	38	85	210	75	478
gene2759_106568602	1.35177	1.73758	0.000117939	0.00407635	43	53	52	59	76	149	86	47	102	172	117	84	125	227	115	188
gene24093_106563265	1.61695	0.574433	0.000117994	0.00407635	25	17	20	17	34	57	60	28	61	72	54	30	58	165	55	146
gene51940_100270811	2.26146	-0.279912	0.000118288	0.00408157	2	6	9	12	12	24	29	10	46	33	37	11	40	40	29	146
gene31220_106569927	1.64333	2.51466	0.000120872	0.00415493	49	100	98	59	75	110	71	51	322	148	302	89	152	504	197	1057
gene33911_106572749	1.06996	3.0735	0.000120993	0.00415493	152	106	182	163	259	250	336	142	306	290	320	227	250	426	315	384
gene27671_106566570	2.91238	-0.0116331	0.000122365	0.00418868	6	5	10	3	18	23	16	10	25	109	27	5	9	42	36	66
gene8382_106602017	1.96562	-0.421358	0.000122406	0.00418868	10	3	9	9	13	12	17	15	39	16	31	24	15	36	23	71
gene30300_100380477	2.28234	-0.636171	0.000122567	0.00418868	2	8	4	8	6	22	15	8	41	19	27	10	16	40	22	226
gene34399_106573177	2.04366	0.390503	0.000122652	0.00418868	8	7	18	21	61	45	81	14	48	89	41	25	93	91	56	74
gene4680_106588537	2.80029	-0.634652	0.000122707	0.00418868	0	7	4	5	5	14	16	7	12	32	53	6	11	73	32	178
gene48236_100195155	1.98047	0.800066	0.000124095	0.00423104	6	28	19	23	20	52	46	28	91	74	79	26	47	115	50	180
gene31508_100380566	1.29857	2.14983	0.000124952	0.00425519	68	57	74	85	110	104	131	95	138	217	173	100	172	259	136	295
gene43238_106582116	1.09413	3.81546	0.000125259	0.00426059	258	305	194	258	271	424	316	294	529	668	482	242	458	761	362	951
gene22394_100380677	1.26554	2.24955	0.000125972	0.00427909	70	73	77	90	116	175	111	124	129	255	159	127	175	389	180	223
gene26441_106565544	1.9881	0.354752	0.000126101	0.00427909	5	18	9	23	12	71	18	25	27	78	54	38	45	107	35	121
gene29158_106567761	2.17201	0.963592	0.000126527	0.00428845	11	29	20	17	29	35	52	22	121	57	117	16	76	125	55	397
gene42974_106581783	1.0501	3.34492	0.000127188	0.00430191	213	144	145	243	245	285	328	102	390	428	258	299	269	508	285	377
gene29322_106568157	1.18831	3.74672	0.000127224	0.00430191	211	233	180	298	256	518	268	193	436	807	304	326	495	753	404	748
gene4421_106584953	1.15785	3.06989	0.000128814	0.00435055	135	110	160	173	158	302	181	116	319	395	256	190	288	528	326	418
gene49825_106588419	1.22124	2.78002	0.000129246	0.00436	155	134	73	105	114	267	216	97	277	325	199	159	252	467	280	787
gene19063_106612048	1.91594	-0.414207	0.000130995	0.00441382	3	12	8	9	8	12	15	11	35	17	27	31	25	33	29	31
gene16185_100380678	1.00241	3.5285	0.000131314	0.00441937	205	216	187	255	243	329	361	239	411	471	425	236	414	663	330	669
gene51380_100196053	1.28353	3.51945	0.000131698	0.00442709	144	214	142	251	175	351	273	132	394	518	541	175	412	710	310	1348
gene2925_106570480	3.77173	-0.308142	0.000132605	0.00445108	0	5	4	2	5	3	2	2	97	5	35	3	7	64	47	248
gene19152_106612144	1.23106	1.88513	0.000133101	0.00445856	55	67	51	72	94	122	83	50	108	169	133	105	157	189	79	231
gene7836_106601467	2.12296	0.236561	0.000135767	0.00453874	9	15	8	15	9	40	16	17	59	38	75	11	39	106	28	211
gene43719_106582550	1.79009	0.0548175	0.000136023	0.00453874	12	15	14	8	29	51	10	14	36	63	26	28	41	71	26	50
gene38101_106576986	1.94439	0.748988	0.000136175	0.00453874	9	18	14	34	24	77	40	29	89	59	84	27	49	152	55	163
gene23862_106563084	2.09651	-0.468579	0.000136236	0.00453874	3	10	3	12	8	20	30	14	25	36	33	14	31	47	25	50
gene38786_106577663	1.56837	2.35994	0.000136286	0.00453874	50	91	67	80	60	181	143	61	263	208	228	63	196	416	156	933
gene6300_100136560	1.26335	6.47609	0.000136769	0.00454954	1392	1534	1403	1569	1490	1878	1105	1560	5920	1844	3548	1266	1459	8863	1493	14345
gene47042_106585791	1.30405	3.22223	0.000137344	0.00456127	125	179	114	187	241	283	252	188	310	561	286	172	273	499	339	522
gene48431_106587287	1.44539	1.47828	0.000137773	0.00456706	27	50	44	43	64	88	59	50	101	133	108	60	128	211	92	229
gene29984_106569003	4.77224	1.9273	0.000138898	0.00459403	15	7	5	3	320	307	4	1	411	1	1	321	4	339	396	267
gene26788_106565723	1.68023	2.00569	0.000138907	0.00459403	38	72	49	53	61	136	97	77	217	117	220	52	150	328	176	1072
gene8279_106601916	1.75828	-0.297828	0.000139346	0.00460322	8	6	12	12	16	25	19	31	33	29	31	24	33	61	21	48
gene40796_106579677	1.63956	1.80753	0.000140618	0.00463991	35	50	32	72	104	113	118	35	134	233	75	83	80	153	140	129
gene44792_106583606	1.25861	4.42209	0.000141207	0.00465274	282	453	240	455	277	384	502	286	909	933	910	277	589	1043	708	1587
gene13678_100195146	1.52776	1.53497	0.000141331	0.00465274	34	45	32	54	39	100	77	31	126	131	120	47	108	187	102	304
gene7432_100380862	1.42434	1.5366	0.000141875	0.00466529	40	47	37	50	39	89	84	43	112	115	137	53	119	188	75	446
gene17372_106610434	2.27953	0.764039	0.000143521	0.00470766	17	27	6	14	22	29	42	29	54	85	122	13	66	103	41	112
gene46660_106585537	1.6324	0.81479	0.000143582	0.00470766	23	38	16	17	42	85	39	76	66	91	62	40	62	125	92	180
gene16450_106609562	1.17602	2.16229	0.000143656	0.00470766	80	86	70	70	107	169	70	81	182	167	163	105	155	306	222	306
gene127_106604359	1.08413	3.42486	0.000145721	0.00476988	148	213	182	227	195	268	280	179	385	475	385	217	365	680	355	1610
gene7983_106601612	1.77795	0.632225	0.000145908	0.00477055	20	23	15	18	26	57	27	30	76	92	36	28	55	114	49	142
gene39220_106578113	1.65173	0.251459	0.000148706	0.00484545	10	14	13	24	18	31	28	10	42	43	55	33	40	85	24	231
gene23333_106562483	1.36396	1.47166	0.000149545	0.00486727	33	51	37	50	67	70	100	56	103	124	103	64	76	179	58	184
gene35194_100286485	1.03054	3.30236	0.000150359	0.00487802	199	160	161	208	260	496	267	160	315	484	266	264	357	565	289	433
gene19497_100195477	1.11458	2.74305	0.000150386	0.00487802	105	136	105	127	116	188	137	118	236	280	254	145	224	310	194	368
gene5696_106596416	1.92022	-0.286276	0.000150662	0.00488061	6	6	12	11	16	41	22	11	24	46	34	17	18	43	28	45
gene45446_106584117	1.32149	2.78515	0.000153524	0.00496296	85	125	98	132	118	205	191	105	274	381	199	128	193	402	180	477
gene37013_106575925	1.91175	0.298815	0.000153975	0.00496637	6	23	13	13	17	50	38	16	60	58	48	20	53	95	45	172
gene41770_100196588	1.30463	1.3548	0.000154045	0.00496637	48	38	29	48	104	66	89	47	74	77	90	120	115	43	54	83
gene44040_106582870	2.65065	-0.366662	0.000154795	0.00498159	7	4	3	8	1	14	10	2	44	64	8	8	19	80	67	98
gene47963_106586722	1.8954	0.570157	0.000155125	0.0049866	11	19	11	27	29	66	29	13	69	92	38	27	51	120	29	142
gene9248_106602826	1.48243	1.39424	0.000157131	0.00504544	35	31	37	49	83	90	99	48	68	147	106	61	66	138	83	144
gene11851_106605227	1.32904	1.71421	0.00015804	0.00506896	50	62	35	61	76	113	67	52	118	166	90	91	126	188	127	161
gene37816_106576870	1.54044	2.08435	0.000158531	0.00507903	56	44	62	78	91	122	113	129	165	261	132	68	160	251	112	208
gene31700_106570566	2.2704	-0.689377	0.000159346	0.00509943	2	4	7	8	19	14	24	7	36	16	32	9	34	54	29	99
gene43519_106582316	1.55214	0.00574206	0.000160155	0.0051139	17	13	9	15	20	36	28	25	32	37	39	34	38	41	42	76
gene26011_106565224	1.43157	1.86915	0.000160574	0.00512157	47	54	80	35	75	107	112	58	117	195	101	117	118	172	133	154
gene24062_106563289	1.18797	1.94806	0.000162715	0.00517656	69	65	53	75	90	128	84	64	123	166	144	100	130	228	121	250
gene23393_106562531	2.27548	-0.624605	0.000162839	0.00517656	5	0	8	9	11	31	24	4	28	25	34	11	31	91	30	190
gene26659_106565842	1.81759	0.136239	0.00016307	0.00517815	10	25	6	11	43	38	26	18	47	53	37	26	38	60	46	57
gene31638_106570513	1.06809	4.00968	0.000163307	0.00517995	305	285	220	365	432	443	393	356	515	854	511	309	459	743	371	502
gene38096_106576982	1.76375	1.17193	0.000164158	0.00520119	18	30	25	39	46	120	36	37	58	169	67	48	92	234	90	174
gene10745_106604170	1.35091	3.13993	0.000164925	0.00521396	111	132	114	199	241	566	164	230	320	552	196	199	322	702	224	828
gene14297_106607441	1.39373	0.82503	0.000165791	0.00523558	31	21	26	28	64	80	49	29	50	75	56	70	54	121	65	85
gene37355_106576247	1.35533	2.3139	0.000166832	0.00525687	40	114	65	92	102	96	161	66	216	198	173	125	144	242	185	335
gene40797_106579676	1.35951	3.08654	0.000167619	0.00527587	90	157	123	162	226	431	205	150	247	563	225	189	304	410	386	505
gene29014_106567879	1.3213	1.74616	0.000168696	0.00528812	52	49	50	61	61	86	53	49	136	162	100	76	108	181	93	196
gene9733_100194541	1.56097	2.10984	0.000168807	0.00528812	51	68	53	71	51	221	89	40	109	264	203	65	101	335	73	315
gene47140_106585885	1.48619	0.94333	0.000168863	0.00528812	32	41	23	15	22	61	97	55	87	69	62	59	65	61	60	79
gene17831_106610861	1.79671	1.17431	0.000168906	0.00528812	17	34	29	30	36	58	79	41	111	99	108	25	92	199	84	442
gene48661_106587384	1.65777	1.70055	0.000170379	0.00532764	30	70	42	31	42	66	70	31	134	119	185	50	141	190	91	483
gene34560_106573430	1.09164	2.81977	0.000171621	0.00535523	144	150	105	108	251	218	338	191	158	204	299	308	280	433	264	181
gene38687_100380740	1.16843	3.73724	0.000171635	0.00535523	180	324	197	223	140	145	277	163	374	389	795	299	108	248	169	920
gene48059_100136552	1.16869	2.61282	0.000172082	0.00536335	103	64	121	129	205	227	134	75	183	263	181	222	198	276	318	347
gene11429_106604771	1.2465	2.19917	0.000172702	0.00537684	69	74	66	94	94	140	131	61	223	139	174	106	142	293	160	653
gene26538_106565637	1.20921	3.12209	0.000174917	0.00543977	163	161	119	149	181	372	157	155	321	488	238	168	326	546	314	570
gene15415_106608525	1.37812	0.900824	0.000175103	0.00543977	24	31	23	35	36	62	57	40	54	67	80	63	54	97	61	188
gene730_106601549	2.37731	0.397705	0.000175572	0.00544844	9	15	5	17	13	36	33	7	81	47	77	7	34	102	40	209
gene18157_106611209	1.47463	0.958674	0.000176339	0.00546631	22	33	26	31	47	62	48	30	88	90	52	49	41	117	65	268
gene42282_106581164	1.78429	0.746693	0.000176883	0.00547725	13	19	25	24	20	56	38	30	53	69	104	27	62	119	47	372
gene10491_106603937	1.87694	-0.332658	0.000178396	0.00551279	11	8	9	7	17	23	26	29	30	48	18	20	39	50	47	76
gene24575_106563744	2.63007	-0.934117	0.000178415	0.00551279	1	1	2	10	10	9	10	14	31	27	6	16	7	26	9	50
gene50076_106588562	1.17536	4.07152	0.000179094	0.00552009	170	416	280	290	398	647	345	346	421	977	491	458	769	849	625	931
gene43695_106582520	1.75398	-0.0460894	0.000179399	0.00552009	6	13	15	12	35	30	25	37	42	41	35	23	69	64	75	81
gene26440_106565545	1.51373	0.773465	0.000179444	0.00552009	25	19	24	28	35	47	42	37	72	80	56	38	60	131	49	182
gene22596_106561758	2.04597	0.571045	0.000179614	0.00552009	16	18	9	20	30	107	27	14	59	119	32	21	71	114	44	100
gene42791_100195393	1.98984	1.13699	0.000180254	0.00553383	7	42	29	18	38	58	66	44	120	84	107	33	87	176	59	532
gene22069_106561241	1.14022	3.21041	0.000181425	0.00556382	136	198	131	184	230	302	217	135	299	465	326	185	332	627	269	976
gene47854_106586558	2.26095	0.149517	0.000182823	0.00560072	13	7	2	19	2	5	57	2	32	14	55	76	38	61	39	96
gene17230_100194745	2.28408	-0.326194	0.00018308	0.00560261	4	6	4	14	5	15	50	15	41	26	48	8	39	25	25	70
gene36729_106575647	1.79844	0.113962	0.000184447	0.00563841	13	14	14	10	13	19	24	23	29	58	54	19	16	89	32	36
gene33500_106572365	1.18335	2.65942	0.000185326	0.00565927	64	131	108	126	210	257	162	117	216	282	213	166	192	306	236	427
gene3794_106578256	2.61621	-0.794141	0.000187997	0.00573469	0	8	1	7	0	4	20	6	35	26	22	6	17	47	21	166
gene11279_106604644	2.14377	0.694158	0.000188215	0.00573527	10	32	13	10	18	83	71	21	122	63	50	20	69	105	17	141
gene31578_106570451	2.41451	-0.157197	0.000189218	0.0057597	4	2	10	13	10	25	26	13	50	17	61	14	22	64	47	222
gene30342_106569178	1.41768	1.52487	0.000189711	0.00576337	50	34	52	36	83	80	93	41	113	142	98	60	112	173	101	204
gene44056_106582887	1.30868	3.52494	0.000189741	0.00576337	174	156	198	211	244	396	308	188	605	250	588	197	329	1092	630	1583
gene9177_106602742	1.15146	2.88023	0.000191334	0.0058054	120	148	103	142	216	388	131	138	231	400	205	180	299	551	230	374
gene33457_106572023	1.03263	3.92957	0.000191529	0.0058054	265	276	254	329	304	471	430	220	556	789	386	322	549	823	466	776
gene2447_106565430	1.06031	3.69352	0.000191976	0.00580965	201	251	241	245	232	293	271	181	493	494	543	222	412	667	411	1179
gene21270_106560452	1.47085	1.83902	0.000192075	0.00580965	42	56	47	65	55	132	102	84	151	196	113	60	138	187	103	174
gene32347_100306869	1.61715	1.13292	0.000195037	0.00588066	15	28	19	56	26	45	64	17	95	92	64	74	49	123	47	122
gene42472_106581329	1.75331	2.22319	0.000196035	0.00590453	42	74	56	65	49	36	54	186	107	50	268	302	84	67	63	57
gene12163_106605512	2.15904	-0.742027	0.000197262	0.00593525	7	9	2	4	10	22	13	7	26	27	28	7	21	47	20	37
gene51719_106590171	1.02325	3.17466	0.00019813	0.00595511	167	182	141	179	238	346	180	167	305	436	239	233	257	599	346	459
gene21123_106560300	2.1713	-0.556224	0.00019866	0.0059648	2	14	5	4	7	22	24	11	30	18	40	14	28	60	24	184
gene43821_106582667	1.64723	1.39416	0.000199036	0.00596982	15	52	27	46	56	59	88	47	125	106	111	50	81	178	70	330
gene21827_106560917	1.9622	2.32379	0.00019976	0.00598352	9	105	50	63	75	239	51	152	292	183	217	100	115	532	41	2358
gene28857_106568024	1.92424	0.42083	0.000200098	0.00598352	13	18	12	17	35	66	32	31	37	107	37	23	61	105	37	63
gene11036_106604374	1.76417	0.39346	0.000200119	0.00598352	14	23	16	11	21	32	43	19	52	52	71	20	53	107	45	162
gene44604_106583528	1.14021	2.85439	0.000201283	0.00601208	117	134	113	141	185	292	163	118	238	385	199	173	330	500	242	467
gene26304_106565417	1.23292	4.47501	0.000201761	0.00602007	248	683	261	313	371	660	484	358	705	1234	743	454	642	1060	799	1296
gene10626_106604056	1.94875	1.90071	0.00020252	0.00603017	30	35	47	57	22	42	66	17	298	66	174	47	71	612	141	835
gene23097_106562265	1.51571	1.16206	0.000205631	0.00611013	25	24	36	41	60	115	39	19	99	115	58	53	83	148	93	109
gene34443_106573310	1.74206	0.476234	0.000206166	0.00611967	16	20	14	19	20	37	24	25	80	38	65	23	49	140	32	202
gene24464_106563611	1.24948	2.22191	0.000206398	0.00612023	64	97	75	71	74	178	144	88	191	222	132	108	201	348	153	342
gene2958_106570852	1.54399	0.757267	0.000207031	0.00613264	15	19	23	36	38	47	37	27	58	79	63	45	79	115	42	164
gene37550_100380277	1.10656	4.5287	0.000208077	0.00615092	341	499	335	476	645	651	597	342	969	1204	605	381	578	1224	611	1238
gene51536_106589983	1.98227	0.829303	0.000209826	0.00618288	8	13	22	34	91	30	46	24	131	42	50	53	121	204	60	210
gene11750_106605107	1.91409	-0.349183	0.000210368	0.00618288	6	11	5	12	15	20	28	12	38	31	33	13	21	74	22	177
gene49852_106588399	1.61311	0.677673	0.000210427	0.00618288	13	24	19	29	25	39	24	34	63	51	84	36	48	164	47	609
gene35790_106574702	1.7992	-0.207975	0.000211403	0.00620448	8	10	10	12	15	39	30	18	29	52	21	24	32	73	35	47
gene43546_106582375	1.68551	-0.014367	0.000214088	0.0062692	8	10	13	18	17	28	19	14	34	36	46	27	29	86	27	91
gene32003_106570855	1.69507	0.282587	0.000214212	0.0062692	11	11	13	26	24	37	26	23	49	59	40	30	58	71	40	79
gene13002_106606345	1.54217	0.326031	0.000216216	0.00631984	19	18	9	23	31	47	28	25	57	42	44	36	53	97	41	82
gene10374_106603820	1.18986	1.46185	0.000216802	0.0063206	43	50	41	51	71	72	82	40	103	80	93	103	81	116	100	89
gene5521_106594917	1.37257	1.58798	0.000216833	0.0063206	46	33	50	55	76	93	78	34	137	103	125	63	85	331	92	428
gene50518_106588950	1.75964	1.94536	0.000216956	0.0063206	22	69	47	56	48	132	123	69	226	118	194	50	122	323	139	842
gene50229_106588653	1.28741	2.64314	0.000217123	0.0063206	79	122	73	133	116	238	145	109	264	296	208	115	185	385	144	478
gene12568_106605919	1.69811	0.662117	0.00021738	0.00632166	17	12	22	29	38	33	24	32	42	78	81	34	53	121	72	105
gene1638_106611028	1.36605	1.67815	0.000222018	0.00644998	44	27	67	57	65	155	124	48	92	127	133	106	116	285	154	150
gene42007_106580845	2.07454	-0.259974	0.000222477	0.00645678	4	13	9	7	5	23	23	5	27	47	42	10	34	50	31	119
gene42111_106580958	1.29629	3.58923	0.000222922	0.00645728	180	315	137	157	634	307	592	508	169	631	446	484	181	465	589	538
gene19881_106612825	1.7718	-0.521205	0.000223065	0.00645728	4	11	6	11	8	19	13	7	26	26	24	23	55	20	17	24
gene9848_100380538	1.09855	4.42384	0.000223169	0.00645728	496	323	280	451	426	785	445	317	955	868	795	313	677	1434	731	2371
gene8571_106602166	2.26538	-0.529197	0.000223483	0.00645984	2	8	7	7	10	25	15	7	45	25	28	7	29	44	23	132
gene40068_106578961	1.27846	4.4152	0.000224583	0.0064851	524	302	268	322	570	534	518	808	361	1222	1052	409	668	1260	311	779
gene4872_106588948	1.05159	4.34495	0.000225467	0.00650406	290	477	310	413	409	735	301	240	544	1144	646	423	637	1003	500	1343
gene11123_100194909	1.71193	2.63236	0.000226777	0.00653529	62	75	63	124	52	201	106	83	204	462	212	68	166	440	126	632
gene43248_106582041	1.39164	1.09379	0.000227219	0.00654145	24	42	26	37	51	88	47	26	72	98	80	53	89	117	72	150
gene45273_100286690	1.09219	2.70775	0.000229496	0.00660015	133	88	88	159	150	124	204	81	167	211	241	276	185	268	220	463
gene44021_106582856	1.96696	-0.601959	0.000229718	0.00660015	6	8	6	7	8	15	11	10	11	27	41	17	13	27	16	91
gene9482_106602924	1.9782	0.468562	0.000230754	0.00662008	6	25	14	15	24	33	30	31	50	47	95	21	37	105	44	360
gene757_106601300	1.16289	3.273	0.000231083	0.00662008	102	208	182	172	286	386	260	225	256	517	309	260	381	578	476	549
gene43222_100196738	1.7387	-0.0141326	0.000231793	0.00663317	8	14	9	17	19	32	15	11	42	34	48	20	23	84	16	153
gene22834_106561987	1.44417	0.876759	0.00023227	0.00664018	18	26	24	39	39	50	53	26	71	76	65	50	65	158	65	160
gene6716_106600202	1.15163	2.92184	0.000233386	0.00666546	131	160	114	123	154	277	195	127	269	409	188	179	234	395	200	442
gene2733_106568349	1.56738	0.214966	0.000233794	0.00667047	11	13	14	24	29	39	30	16	40	46	45	35	39	63	24	48
gene28329_106567195	2.08627	-0.0304191	0.000235062	0.00669997	2	17	9	11	13	36	28	11	29	56	48	17	26	90	22	147
gene24209_106563331	1.444	0.413101	0.000235782	0.00671383	20	19	13	25	23	46	15	25	40	42	57	49	45	80	27	190
gene9591_106603058	2.86517	-0.852964	0.000237636	0.00675319	2	2	2	7	7	6	2	0	36	10	39	2	2	121	15	158
gene4320_100136446	1.82094	2.83151	0.000239697	0.00678897	64	104	78	105	75	134	329	108	556	199	288	57	265	396	144	2040
gene44993_106583744	1.32752	1.08304	0.000241113	0.00681823	28	35	28	41	42	64	31	45	72	84	87	54	86	133	50	238
gene39514_100195359	1.99431	0.779217	0.000242641	0.00685466	13	29	15	18	16	60	64	20	95	78	79	14	60	110	51	269
gene48138_106586898	1.9122	0.657669	0.000244001	0.00688413	4	21	17	29	6	20	42	4	55	80	75	32	44	49	37	189
gene44985_106583754	1.09005	3.2887	0.000244171	0.00688413	126	170	207	190	375	374	237	247	317	494	259	264	377	715	394	545
gene24190_100380666	2.31741	2.13097	0.000244404	0.00688413	9	42	19	93	20	108	158	105	301	99	266	57	252	182	179	460
gene44563_106583558	1.774	0.962345	0.000244679	0.00688512	10	23	27	35	48	78	26	22	38	129	66	63	60	168	58	105
gene3645_100196420	1.1265	8.64177	0.000245752	0.00690788	7114	8967	4954	7513	8277	21005	6346	3721	9949	27583	10469	7189	10687	20657	7736	18593
gene4250_106582885	1.65497	0.926412	0.000247961	0.00693661	16	40	21	23	70	95	25	19	101	92	48	40	80	161	77	157
gene20086_106613085	1.96598	0.513397	0.000250752	0.00699422	9	25	9	20	18	26	43	16	72	55	76	16	33	92	44	214
gene28163_106567058	1.09751	2.57423	0.000251041	0.00699548	105	90	108	119	150	227	135	110	185	281	195	150	227	393	204	426
gene14208_106607413	1.26346	2.71623	0.000251812	0.00700551	95	86	106	143	146	188	187	132	230	366	196	134	176	445	253	425
gene51917_106590362	1.24346	2.63735	0.000251889	0.00700551	92	99	106	114	129	229	132	90	230	353	142	148	221	409	182	292
gene28817_106567682	1.67229	0.860079	0.000253321	0.0070385	15	27	22	30	28	48	46	32	70	89	83	27	73	107	52	149
gene38020_106576693	1.32893	4.38768	0.000253668	0.0070413	270	335	315	417	373	787	482	348	744	1491	408	359	722	1337	725	953
gene37672_106576597	1.54637	0.0373134	0.000254511	0.00705787	13	10	13	19	28	48	24	37	39	40	34	32	47	82	43	59
gene11278_106604605	1.69063	1.56075	0.000255809	0.00708017	27	62	27	39	47	123	122	39	171	122	112	38	133	239	68	329
gene51277_100136406	1.61062	1.65548	0.000256985	0.00710588	38	31	54	47	65	160	42	30	115	218	72	64	99	171	61	221
gene10356_106603807	1.56635	1.1141	0.00025798	0.0071265	37	38	18	28	28	71	65	57	80	83	119	35	78	102	67	185
gene2485_106565750	1.8105	-0.0125886	0.000259683	0.00715977	9	17	14	6	29	28	34	22	37	57	25	27	27	66	32	74
gene29128_106567782	1.60035	0.629219	0.00026144	0.00720129	17	19	15	32	32	43	45	18	70	74	49	32	50	117	51	138
gene25548_106564649	1.50094	0.625758	0.000262742	0.0072302	23	13	18	33	26	49	34	31	63	64	49	45	42	53	41	68
gene8227_106601861	1.28885	2.71119	0.000263107	0.00723331	88	132	87	119	91	176	197	86	328	236	258	103	244	370	214	1165
gene23195_106562362	1.79385	0.390223	0.000265089	0.00726279	9	22	10	22	30	37	42	24	39	43	86	28	50	146	51	200
gene11939_106605301	1.09333	3.13034	0.000265198	0.00726279	141	196	118	174	182	320	113	93	323	428	248	194	374	854	340	1327
gene47080_106585834	1.27692	2.39994	0.000265752	0.00726422	60	93	96	92	83	188	94	78	135	297	186	128	210	387	171	353
gene26157_106565101	1.2667	2.37593	0.000266874	0.00728795	82	73	70	115	61	163	145	58	136	300	166	130	167	216	163	197
gene16434_106609554	2.29081	1.34122	0.000268236	0.00731121	8	48	16	23	13	62	34	54	66	234	89	25	77	67	30	477
gene16337_106609426	1.72396	1.95556	0.000269837	0.00734089	13	97	51	38	19	86	58	60	114	200	167	112	118	196	114	594
gene48051_106586828	1.44033	1.71441	0.000271462	0.00737811	47	37	58	52	77	123	74	73	122	181	113	58	126	191	124	313
gene37983_106576722	1.16786	2.95667	0.000271882	0.00738251	119	143	121	152	134	232	204	127	329	324	290	129	279	441	260	1136
gene41362_106579860	1.87494	0.824625	0.000272162	0.00738314	28	26	19	10	130	24	47	100	133	38	34	66	196	112	58	75
gene15667_100380499	1.36278	1.81606	0.000273165	0.00739798	39	72	52	55	51	117	85	49	130	167	139	66	102	300	120	556
gene37547_106576452	1.726	-0.277368	0.000273655	0.00740263	14	10	5	11	11	24	19	7	39	25	35	19	28	51	18	139
gene50631_106589061	1.81715	0.0630811	0.000274583	0.00742074	13	14	9	13	21	35	22	14	58	34	48	14	36	101	36	123
gene11966_106605328	1.25971	4.11415	0.000276365	0.0074586	194	376	214	366	247	552	624	209	707	818	697	224	566	1330	446	2791
gene7839_106601465	1.82243	-0.65579	0.000277103	0.0074586	4	10	6	8	5	15	13	5	15	29	28	18	15	57	13	101
gene1617_106610821	1.33074	1.21602	0.000277504	0.0074586	33	39	32	41	38	62	61	45	103	86	87	50	95	156	85	270
gene43999_106582838	1.79296	2.74556	0.000277613	0.0074586	41	108	81	104	102	255	193	101	420	322	237	54	186	370	202	925
gene50544_106588966	1.14171	7.21235	0.000278047	0.0074586	2201	2999	2091	3166	3458	6696	2427	1708	3982	10129	4072	2352	4304	8559	2357	8988
gene18463_106611497	1.33715	1.80407	0.000278065	0.0074586	44	75	44	57	61	133	87	44	147	138	145	65	140	290	123	459
gene47715_106586477	1.15064	2.19046	0.000280752	0.00751428	71	70	92	80	93	132	119	83	192	175	141	118	192	245	161	237
gene11176_106604537	1.63631	0.651852	0.000281759	0.0075295	15	27	14	27	37	66	37	37	74	78	48	30	47	105	48	96
gene51311_106589755	1.37577	2.49868	0.000282114	0.00753197	68	74	64	145	120	345	99	69	173	329	192	120	228	340	176	397
gene51259_106589698	1.65884	0.511693	0.000282393	0.00753241	11	18	23	21	36	40	35	28	53	82	42	32	40	64	43	54
gene36636_106575562	2.17677	-0.59555	0.000283213	0.00754725	2	8	6	8	10	21	17	7	19	33	39	8	13	21	12	98
gene33022_106571856	1.29528	2.345	0.000283703	0.0075533	80	66	68	114	113	147	160	87	211	192	227	88	125	377	101	358
gene51147_106589590	1.13597	1.99993	0.000284382	0.00756435	59	83	59	77	79	138	91	61	124	162	151	110	147	178	110	215
gene17739_106610795	1.2651	1.88941	0.000284692	0.00756558	67	52	62	60	65	82	77	53	176	119	147	76	117	94	113	321
gene39163_106578054	1.4769	0.691762	0.000285168	0.00757122	23	13	23	33	38	82	40	44	73	51	50	57	47	48	29	66
gene43591_100286616	1.31217	1.9645	0.00028602	0.00757979	76	61	40	74	68	153	87	51	112	223	122	96	131	245	114	254
gene321_106570236	1.38012	2.65126	0.000286869	0.00759527	97	90	105	96	131	238	132	88	289	363	149	102	254	381	207	263
gene22407_106561554	1.00179	4.26338	0.000288001	0.00761821	337	342	254	512	372	542	372	244	691	787	752	341	603	1298	574	1392
gene15735_106608857	1.35223	2.891	0.000290486	0.00766299	87	131	88	162	127	282	159	93	361	287	310	104	205	539	158	938
gene14795_106607985	1.14986	2.93137	0.000290713	0.00766299	108	170	114	139	145	294	201	125	269	394	230	158	227	496	176	541
gene51918_106590361	1.72489	0.181008	0.00029091	0.00766299	19	13	14	10	22	28	22	18	34	68	43	21	30	40	30	48
gene35980_100195396	1.58549	1.50134	0.00029103	0.00766299	42	53	32	30	75	74	65	63	76	169	132	42	82	223	127	191
gene50385_106588811	1.61693	0.212715	0.000294705	0.00775264	13	21	8	19	21	45	29	20	37	57	45	28	47	91	33	78
gene27968_106566830	1.97278	0.124751	0.000299052	0.00785979	9	6	20	11	22	18	29	10	68	46	33	18	34	93	39	95
gene38697_106577586	1.21182	2.13363	0.000299736	0.00786942	123	47	58	69	100	108	84	83	132	171	159	150	136	215	166	189
gene1333_100380323	1.40616	2.32615	0.000299968	0.00786942	73	70	69	94	123	242	133	112	211	251	196	65	186	318	136	607
gene11281_106604645	2.14305	1.47068	0.000300837	0.007885	10	71	17	16	44	131	126	34	211	89	96	48	104	166	58	427
gene30592_106569460	1.35309	1.45435	0.000301265	0.007889	23	59	43	44	55	108	61	49	92	116	106	75	100	138	104	126
gene3507_106575512	1.55548	1.27368	0.000301921	0.00789898	34	25	27	49	54	81	52	40	99	114	106	35	83	159	73	173
gene46466_106585017	1.63207	0.505966	0.00030308	0.00792208	13	25	23	13	54	44	34	30	59	71	49	28	54	119	74	275
gene49845_100136493	1.22639	2.37452	0.000305388	0.00797514	75	103	69	100	92	183	93	99	173	196	257	98	165	463	149	1528
gene24429_100380485	1.24054	2.39812	0.000306009	0.00798407	61	89	82	116	115	206	136	66	189	271	159	119	189	356	152	538
gene21265_106560448	1.30445	1.69709	0.000306504	0.00798972	30	58	56	61	82	139	69	60	92	135	139	92	138	194	108	176
gene21315_106560501	1.62093	0.0127765	0.000307303	0.00800328	9	16	12	15	24	36	20	21	41	47	33	23	27	70	30	58
gene46484_106584999	1.15004	2.84657	0.00030764	0.00800479	99	145	126	128	125	304	231	117	272	296	293	129	277	469	194	658
gene26728_106565776	1.71863	2.01225	0.000311658	0.00810199	46	53	45	65	54	82	73	44	275	106	189	41	100	433	197	803
gene19921_106612797	1.36595	1.81088	0.00031259	0.00811151	43	53	47	74	48	114	81	46	147	170	118	65	111	195	125	249
gene20623_106613612	1.20004	1.64752	0.000312887	0.00811187	51	55	48	56	73	122	106	64	117	143	82	90	117	211	126	146
gene14025_106607368	1.97344	-0.375348	0.00031322	0.00811315	2	13	7	10	28	32	29	11	23	48	26	17	25	58	29	58
gene12831_106606175	1.76076	-0.480157	0.000313597	0.00811561	8	3	10	12	21	30	12	5	23	28	29	22	24	25	9	21
gene6612_106600426	1.1424	3.20988	0.000314135	0.00812218	152	185	137	174	198	345	224	168	240	553	269	215	303	515	268	440
gene45864_106584595	1.63746	0.27858	0.000315177	0.00814179	18	9	12	24	12	40	38	17	34	58	55	29	42	98	33	201
gene40843_106579731	1.50531	0.543049	0.000316048	0.00815694	27	25	20	10	11	101	24	18	38	55	66	50	37	32	38	238
gene13976_106607138	1.13894	2.50347	0.000317967	0.00819909	95	115	85	101	126	234	106	111	194	293	155	136	209	295	173	362
gene30763_106569646	1.81071	0.32096	0.000318943	0.00821687	8	19	14	18	28	34	53	13	61	56	53	16	33	63	42	63
gene27421_106566374	2.26017	-0.273363	0.000319938	0.00823463	2	10	12	5	8	28	18	9	27	27	63	11	32	52	14	155
gene29816_106568721	1.64105	-0.00326054	0.000322274	0.00828036	14	12	11	14	10	30	15	13	28	57	34	24	25	50	28	106
gene15724_106608848	1.27541	1.93695	0.000324252	0.00830846	53	63	57	75	65	109	61	59	150	161	156	70	99	240	89	334
gene28340_106567204	1.50478	0.741508	0.000324799	0.00830846	25	19	27	23	31	58	38	25	63	77	69	31	57	126	41	156
gene14114_106607295	1.45268	0.814472	0.000324817	0.00830846	29	24	15	35	37	59	51	23	56	88	62	45	66	103	59	109
gene44372_106583194	1.54201	0.79583	0.000326159	0.00832369	31	22	18	26	26	54	25	40	85	86	41	39	49	97	63	92
gene47785_106586535	1.12495	2.87693	0.000326283	0.00832369	140	170	104	106	246	227	203	132	293	352	198	163	306	450	213	403
gene4729_106587417	1.43195	1.22625	0.000329024	0.00838615	47	24	22	47	49	65	43	39	101	89	95	50	61	132	80	168
gene32405_106571242	1.29661	1.38521	0.0003301	0.00839867	26	43	45	51	46	47	62	32	99	92	105	70	120	149	71	194
gene51580_106590025	1.07807	4.27589	0.000331348	0.00842294	343	339	285	437	351	714	535	284	699	1090	515	332	552	898	488	797
gene9575_106603046	1.30836	1.44408	0.000332812	0.0084472	44	35	31	63	80	79	65	44	119	107	86	70	98	187	111	152
gene43595_106582436	1.57422	1.20062	0.000332892	0.0084472	25	23	19	60	58	64	28	19	112	49	86	92	59	184	34	142
gene52217_106590681	1.81132	0.799319	0.000334211	0.00847318	30	11	30	12	32	27	2	9	31	48	110	77	15	74	14	114
gene19681_106612599	1.59072	1.5881	0.000334741	0.00847913	20	62	38	45	25	66	65	86	107	73	196	71	130	246	58	446
gene9489_106602932	2.21241	0.782988	0.000336006	0.00849713	12	30	9	16	42	135	25	18	65	159	29	22	57	97	42	115
gene12980_100196468	1.15956	6.80216	0.000336341	0.00849713	1405	1912	1700	2745	1883	2616	2133	1537	4095	3990	6109	1301	2753	4878	2149	12887
gene37546_106576451	1.37051	0.763614	0.000339983	0.0085665	22	31	19	31	28	53	40	31	72	62	58	46	57	141	45	294
gene27880_106566906	2.17184	-0.541059	0.000340679	0.0085765	3	5	8	9	13	13	12	10	28	35	34	6	28	47	23	288
gene38764_106577639	1.49643	1.96704	0.000341505	0.00858975	41	95	47	45	68	91	128	54	222	133	150	66	115	326	133	534
gene45027_106583789	1.43665	0.197779	0.000341963	0.00859276	18	19	12	17	19	63	26	16	39	49	36	36	87	78	50	86
gene36154_106575134	1.76761	0.322773	0.000342224	0.00859276	9	21	8	23	16	40	32	29	70	46	46	23	63	276	26	234
gene11824_106605162	1.80909	1.13055	0.000347476	0.00871699	12	35	25	34	35	92	57	42	107	136	61	29	60	155	73	188
gene5465_106594323	1.00389	2.69018	0.000349273	0.00874678	165	104	119	93	223	234	179	151	222	191	242	208	325	233	293	256
gene21402_106560593	1.45366	1.54382	0.000349891	0.00875459	40	59	22	53	48	66	60	38	123	137	109	52	64	178	99	138
gene27531_106566437	1.1847	2.19102	0.0003506	0.0087601	81	73	66	91	114	165	112	78	146	222	166	97	160	249	116	192
gene25235_100195092	1.9706	0.115976	0.000350848	0.0087601	12	18	8	9	10	12	12	8	48	41	65	10	26	50	25	110
gene44579_106583546	2.17954	-0.241452	0.000351027	0.0087601	5	20	4	3	10	22	22	15	33	16	55	26	18	81	21	122
gene33364_106572102	1.06368	5.4697	0.000352666	0.00878854	756	892	687	903	1043	1989	1097	683	1073	2966	1135	861	1424	2651	1314	2097
gene2754_106568484	1.337	2.00125	0.000355098	0.00882481	46	59	49	98	64	118	106	95	160	178	151	80	121	202	106	117
gene41208_106579995	1.60663	0.256745	0.000357208	0.00886414	11	14	24	13	20	32	28	13	52	51	39	30	44	47	39	34
gene3956_106579919	3.42119	2.48118	0.00035736	0.00886414	48	45	16	0	23	12	15	12	514	424	50	21	610	26	539	305
gene25989_106565244	1.46906	1.18461	0.000359035	0.00889799	23	35	28	46	57	101	55	45	69	135	70	54	93	190	89	131
gene13965_106607149	1.78753	-0.290779	0.000360279	0.0089211	11	8	8	11	23	39	16	18	26	49	28	15	32	46	39	40
gene46049_106584780	1.68534	-0.354939	0.000369031	0.00912207	11	9	11	7	12	36	10	14	19	40	22	30	16	46	22	31
gene46627_106585561	1.82683	-0.377955	0.000369866	0.00913484	12	6	5	12	12	21	11	6	37	35	25	14	28	37	19	56
gene15125_106608297	1.00925	2.39464	0.000370723	0.00914811	87	110	88	104	168	212	150	75	159	213	175	155	245	260	237	296
gene43834_106582676	1.75886	-0.502034	0.00037181	0.00916704	8	12	4	9	15	18	17	6	31	30	23	16	37	48	37	48
gene2288_106563758	2.41137	-0.384188	0.000372654	0.00917997	11	5	5	4	11	18	11	6	9	33	69	9	24	33	23	173
gene32499_106571301	1.08586	4.75212	0.000376298	0.00925383	416	476	312	749	591	1521	516	281	751	1618	684	635	585	1160	762	1418
gene27703_100136527	1.22664	1.96372	0.000376865	0.00925984	52	58	75	72	68	112	73	48	154	168	137	83	106	169	84	370
gene15236_106608419	1.72371	0.431893	0.000378158	0.00928364	9	7	24	26	32	36	38	29	43	57	59	41	49	64	62	83
gene47146_106585901	2.01323	-0.577509	0.000381953	0.0093608	4	12	4	7	11	15	11	16	29	27	34	8	14	37	23	39
gene4217_106582465	1.79963	0.754302	0.00038342	0.00938871	20	29	17	16	33	40	72	35	61	39	128	27	20	120	33	114
gene3789_106578274	1.87851	-0.0324395	0.000385148	0.00942299	8	17	9	10	11	19	24	11	46	31	56	12	38	37	37	74
gene45532_106584298	2.31709	-0.65898	0.000386963	0.00945931	3	8	7	3	13	5	34	7	26	9	51	10	20	44	23	211
gene41056_100195248	1.84205	-0.276544	0.000390174	0.00952255	6	10	11	10	8	24	48	5	49	29	29	13	40	46	32	83
gene34678_106573536	1.52822	0.813376	0.000390214	0.00952255	26	24	27	21	35	53	62	26	55	82	87	30	38	91	61	112
gene19202_106612193	1.37413	1.10944	0.000390868	0.00953039	34	40	26	32	55	73	57	57	51	83	117	55	43	198	73	570
gene39792_106578677	1.16173	3.35425	0.000391632	0.00954092	186	168	152	204	222	470	229	164	304	636	266	210	220	471	386	566
gene15363_106608509	1.22603	2.05825	0.000394221	0.00959582	69	87	60	62	121	180	111	72	128	228	128	96	147	268	181	257
gene4279_106583129	2.55969	1.37317	0.000396229	0.00962395	19	16	13	35	286	307	24	256	18	314	79	26	22	324	17	307
gene3723_106577511	1.89864	6.8065	0.000399373	0.00968834	1485	1340	1231	1294	976	1098	1136	739	8849	850	6981	959	1918	17417	1291	22369
gene51251_106589691	1.26623	1.67967	0.000401368	0.0097203	63	53	44	49	76	87	72	55	130	152	99	66	120	174	127	253
gene7702_106601342	1.33215	3.05048	0.000405441	0.00979411	151	177	123	79	348	451	135	182	504	328	194	155	416	360	366	465
gene26212_106565347	1.00425	4.12931	0.000407264	0.00982161	320	244	335	404	429	638	531	290	452	957	550	390	568	613	402	992
gene37903_106576789	1.57756	0.763322	0.000410009	0.00986292	12	32	23	25	12	54	52	34	84	47	79	37	62	122	41	309
gene1008_106604247	1.15004	1.92455	0.000411851	0.00989062	64	61	65	71	60	106	126	72	161	118	151	89	117	217	109	377
gene35360_106574337	2.18572	-0.377071	0.000412566	0.00989951	2	11	12	3	4	11	6	9	37	29	41	10	20	36	12	46
gene25497_106564693	1.47015	0.62725	0.000413284	0.00990845	19	23	25	21	39	47	23	38	48	86	46	40	53	85	37	84
gene16293_106609445	1.71695	1.33864	0.000413958	0.00991633	25	45	28	32	30	40	39	32	173	56	116	35	77	215	48	429
gene12828_106606173	1.45517	0.844693	0.00041607	0.00995028	37	14	18	36	51	50	89	25	56	70	78	53	47	93	63	89
gene28556_106567432	1.20594	2.15904	0.000418996	0.0100036	64	82	48	108	144	134	128	73	157	208	145	110	131	234	175	247
gene43127_106581965	1.58239	-0.23458	0.00042208	0.0100688	10	13	12	9	17	46	25	14	37	33	24	25	42	66	48	74
gene1678_106613187	1.57093	0.492168	0.000422512	0.0100708	10	17	27	21	21	35	48	14	69	41	55	38	48	112	42	186
gene18747_100195030	1.08877	4.17127	0.000426243	0.0101499	355	286	236	426	285	633	529	229	447	1098	547	372	418	883	490	602
gene20036_106612975	1.58411	0.577548	0.000428933	0.0101984	14	27	24	15	35	36	25	30	78	51	58	29	58	58	24	44
gene51587_106590018	1.84513	-0.359422	0.000431177	0.0102347	6	10	5	14	17	17	15	7	28	42	30	13	28	27	16	40
gene2345_106564465	2.09888	-0.00769434	0.000431993	0.0102391	7	9	16	7	5	25	27	12	77	31	32	12	24	47	22	98
gene14531_106607746	2.09354	-0.762115	0.000432073	0.0102391	3	9	8	2	3	19	10	8	25	16	35	10	18	29	13	112
gene25517_106564679	1.12337	2.92908	0.000432715	0.0102428	142	139	133	122	189	330	162	121	238	433	207	166	339	622	248	541
gene41568_106580442	1.58057	0.140108	0.000440428	0.0103856	23	14	11	11	22	29	48	13	46	47	42	22	51	83	39	108
gene49229_106588007	1.30614	2.10527	0.000441378	0.0103994	59	99	51	68	82	180	88	63	146	252	112	99	148	295	93	193
gene13093_106606433	1.83631	1.09485	0.000443517	0.0104241	8	34	20	40	16	40	79	14	136	63	92	35	100	113	58	308
gene24673_100286557	2.13477	-0.495058	0.000447446	0.0105078	4	10	2	11	5	9	36	3	43	23	32	8	27	39	22	62
gene42359_106581097	1.32098	1.73684	0.000449528	0.0105481	41	52	40	78	56	89	79	47	94	140	163	75	81	200	101	156
gene46506_106584982	1.62667	1.97223	0.000450022	0.010551	46	54	69	42	147	217	77	51	173	277	64	73	227	284	73	214
gene16333_106609487	1.7626	-0.109257	0.00045408	0.0106276	4	17	9	14	6	17	30	24	29	32	50	24	40	73	25	200
gene15564_106608627	1.80457	0.444169	0.000454401	0.0106276	6	17	22	19	23	37	40	27	38	73	69	24	56	112	50	139
gene28362_106567221	1.36038	1.36191	0.000455383	0.0106411	59	43	31	27	69	135	71	49	76	142	70	77	71	103	67	92
gene42096_106580943	1.37869	0.550915	0.000456089	0.0106411	21	19	27	20	18	52	39	21	41	54	64	46	54	71	58	90
gene9843_100136428	1.06343	3.18675	0.00045675	0.0106478	152	191	168	148	193	411	248	138	302	484	249	198	354	581	322	454
gene48681_106587358	1.5059	0.359441	0.000458229	0.0106736	19	22	11	20	23	22	33	24	50	49	58	25	32	56	45	131
gene29527_106568450	1.90392	-0.255057	0.000460387	0.0107136	15	8	6	8	15	25	3	15	59	21	29	14	32	68	14	81
gene48448_106587272	1.01134	6.13032	0.000460691	0.0107136	608	1611	1404	1563	1555	2012	1944	1147	2910	2772	2485	1243	2331	3729	1048	6386
gene15177_106608358	1.51436	0.212476	0.000461243	0.0107177	19	22	16	7	11	22	32	8	43	44	44	33	50	128	31	57
gene36308_106575164	1.17413	2.01219	0.000462002	0.0107229	61	88	55	72	85	132	117	78	145	188	131	91	134	225	121	234
gene26200_106565341	1.20062	2.13021	0.000462214	0.0107229	75	71	59	91	78	154	100	69	156	195	174	81	133	290	144	456
gene46742_106585461	1.68584	0.396182	0.00046276	0.0107269	5	20	21	20	21	38	41	20	57	54	54	28	39	81	57	156
gene19094_106612079	1.93845	-0.210759	0.000463267	0.01073	3	15	9	10	12	27	20	9	46	35	35	12	47	103	29	121
gene43060_106581917	1.98526	-0.177077	0.000463932	0.0107367	4	13	9	11	16	12	35	4	56	31	35	10	33	58	31	88
gene24372_106563426	1.09646	2.42841	0.000466189	0.0107716	73	87	99	121	139	243	132	96	155	253	170	155	199	335	179	271
gene48827_106587590	1.21759	1.84794	0.000471356	0.0108697	56	56	51	77	91	122	102	81	127	180	108	84	120	219	92	316
gene30581_106569469	1.58516	2.32656	0.000471572	0.0108697	31	89	75	82	56	130	158	56	294	175	213	64	187	367	137	814
gene27798_106566739	1.7215	0.228098	0.000475303	0.0109381	6	16	22	13	8	43	22	17	47	31	65	29	38	77	23	203
gene861_106602420	1.04458	2.21337	0.000476851	0.0109586	84	98	59	98	110	168	120	89	146	189	152	136	143	244	159	291
gene20192_106613190	1.75274	1.88215	0.000477034	0.0109586	19	71	37	60	43	113	159	63	181	153	190	38	139	284	103	616
gene4306_106583316	1.04823	2.98397	0.00047768	0.0109586	118	153	145	159	147	244	281	118	335	319	252	159	268	360	244	501
gene45774_106584496	1.80332	0.935495	0.000478108	0.0109586	28	30	14	22	23	43	56	57	106	90	77	16	68	130	63	231
gene19322_106612303	1.01719	2.66678	0.000482132	0.0110157	130	98	111	130	150	223	157	113	227	278	187	157	185	372	190	617
gene29314_100196460	1.32877	0.89722	0.000482872	0.0110217	23	30	29	33	34	63	47	26	60	84	70	46	84	77	61	130
gene15250_106608430	1.97394	0.619246	0.000483166	0.0110217	4	19	13	31	33	48	55	17	63	96	54	24	53	103	44	175
gene50381_106588808	1.16675	1.57336	0.000485808	0.0110732	73	56	31	45	116	119	122	81	99	108	100	101	169	188	115	104
gene17132_106610223	1.33968	1.58368	0.000487216	0.0110964	41	33	41	72	75	81	67	73	125	126	111	62	125	264	96	237
gene19751_100380560	1.26209	1.1472	0.000489195	0.0111239	35	30	27	51	41	57	51	51	75	96	71	65	71	99	69	186
gene16075_106609248	1.45293	0.238843	0.000491825	0.011166	15	20	18	14	23	41	23	31	48	50	40	27	36	60	34	60
gene46158_106584888	1.31672	2.36914	0.000493231	0.0111879	57	108	79	85	131	260	112	111	155	330	127	123	186	282	166	237
gene12432_100195452	1.37008	0.162275	0.000497299	0.0112635	18	16	18	14	24	45	21	23	38	41	35	40	40	49	40	73
gene21951_106560807	1.50172	0.0211244	0.00050359	0.011397	16	17	11	12	18	26	30	29	35	51	28	28	41	48	33	42
gene22366_106561519	1.41001	0.809776	0.000505703	0.0114357	20	37	25	22	34	44	38	25	57	85	65	41	49	125	48	111
gene25796_106564809	1.3335	1.07788	0.000510367	0.0115155	30	29	29	43	43	62	43	25	72	108	65	51	81	138	69	133
gene19536_100195422	1.38128	2.76702	0.000512511	0.0115533	96	108	86	133	79	152	117	104	334	229	339	77	162	339	169	831
gene38760_106577637	1.83835	-0.655753	0.000513885	0.0115751	5	11	3	9	6	16	12	9	21	30	27	12	19	53	18	93
gene48492_106587234	1.73924	1.85073	0.00051485	0.0115878	39	54	34	58	174	85	34	97	63	326	91	71	66	336	76	233
gene29599_106568522	1.78125	-0.558742	0.000515258	0.0115878	10	5	7	9	12	18	13	9	31	23	31	11	26	42	16	27
gene24402_106563561	1.48033	0.512578	0.000515857	0.0115922	11	25	14	31	31	50	57	17	49	56	57	41	34	69	37	79
gene27152_106566082	1.49106	-0.0363195	0.000518241	0.0116367	18	17	11	8	15	25	7	16	31	35	40	30	28	42	35	73
gene40862_106579751	1.12697	2.4764	0.000524798	0.0117566	101	80	86	123	106	172	212	92	188	234	231	108	216	260	110	292
gene2963_106570879	1.74847	0.320709	0.000525165	0.0117566	29	12	11	10	30	26	40	10	79	44	36	25	24	121	53	135
gene14091_106607317	1.35599	2.44856	0.000525223	0.0117566	63	58	80	139	91	156	167	129	256	182	248	95	211	287	166	659
gene18348_106611399	1.33373	1.55369	0.000527089	0.0117892	38	43	49	53	93	142	68	45	109	165	68	73	127	119	67	166
gene33566_106572388	1.22455	1.44498	0.000528246	0.0118059	36	61	38	45	70	99	65	140	96	117	97	66	81	179	96	199
gene14685_106607858	1.01513	3.99747	0.000535878	0.0119671	310	346	243	295	432	979	327	227	631	842	339	330	625	1109	416	1074
gene15956_106609045	1.28987	1.40947	0.000536326	0.0119678	53	23	48	45	54	74	51	45	93	119	84	76	59	163	70	122
gene7064_106600725	1.17083	2.43772	0.000540116	0.0120194	64	97	88	121	97	168	167	64	215	244	177	111	154	321	87	294
gene8221_100196044	1.28298	2.52459	0.000540315	0.0120194	60	127	89	97	87	126	100	63	185	330	191	107	179	440	111	482
gene17732_106610785	1.50977	0.377046	0.000544261	0.0120978	17	12	17	26	29	42	33	22	35	70	43	37	37	59	36	45
gene22416_106561562	1.63011	-0.183089	0.000544718	0.0120986	7	20	6	12	16	20	39	10	31	26	39	29	26	50	18	76
gene11518_106604848	1.10745	2.82748	0.000547602	0.0121469	108	125	88	184	174	210	184	101	289	283	249	147	168	427	136	584
gene36306_106575166	1.22178	2.19378	0.000547742	0.0121469	71	97	69	69	88	152	104	82	178	187	195	76	152	377	157	446
gene10090_106603489	1.6395	-0.235379	0.000550283	0.0121938	16	8	9	10	17	21	21	7	32	44	26	18	20	43	34	58
gene37825_106576864	2.01076	-0.574376	0.000552221	0.0122273	3	10	5	9	6	21	19	7	43	28	18	9	22	40	15	75
gene12159_106605507	1.45776	0.298736	0.00055428	0.0122474	17	21	17	15	38	38	37	26	34	67	36	36	47	69	47	66
gene11513_106604850	1.13547	1.50054	0.000554409	0.0122474	55	49	50	41	83	83	36	49	102	117	85	80	95	174	96	206
gene51001_106589481	1.19458	1.19505	0.000554928	0.0122494	36	38	41	37	46	67	46	36	75	94	85	59	83	115	59	182
gene30700_106569586	1.95576	-0.618311	0.000557618	0.0122993	6	7	4	10	10	16	18	17	40	30	14	10	30	72	14	107
gene1075_100380614	1.86163	0.0218204	0.00056317	0.0124027	6	18	11	11	3	20	16	8	28	38	69	16	31	70	30	129
gene33513_106572353	1.03336	7.22111	0.000567721	0.0124742	2429	3363	2117	3185	3485	7106	3160	1702	3191	9599	4823	2590	3550	7758	3473	7470
gene454_106583826	1.80955	0.70454	0.000572096	0.0125396	12	35	23	8	55	61	25	96	62	94	64	26	65	206	53	756
gene7585_106601218	1.53256	1.40776	0.000572419	0.0125396	36	54	29	32	59	102	41	43	87	181	76	44	121	123	65	184
gene41505_106580284	1.652	0.561147	0.000573075	0.0125396	7	35	12	23	16	44	45	29	42	63	70	42	46	156	53	288
gene29233_106568231	2.36232	-0.832489	0.00057345	0.0125396	6	3	4	5	17	25	20	15	31	12	38	3	13	40	13	86
gene11775_106605129	1.55106	1.44874	0.000573982	0.0125396	44	32	27	51	47	117	53	35	130	166	58	46	96	199	92	197
gene7596_106601231	1.31413	1.09396	0.000574576	0.0125396	37	42	22	34	54	94	39	48	54	115	66	64	76	117	69	138
gene39866_106578775	1.7088	-0.536143	0.000574634	0.0125396	15	4	5	9	23	22	19	13	22	21	28	26	20	41	20	33
gene33630_106572477	1.20518	2.3233	0.000577836	0.0125808	74	89	88	85	95	158	62	88	188	234	190	82	171	335	212	557
gene52036_106590485	1.11324	2.15127	0.000579689	0.012602	84	91	61	78	78	157	83	64	129	225	138	113	140	212	128	242
gene11803_106605148	1.66711	1.79604	0.000580649	0.0126133	34	67	35	49	66	128	38	19	128	270	73	51	98	318	111	270
gene19712_100380637	1.02121	3.74083	0.000581798	0.0126287	219	237	262	268	316	395	422	205	508	689	342	255	574	1046	495	817
gene12053_106605457	1.06181	2.68122	0.000584342	0.0126743	137	176	76	81	125	168	142	129	240	197	240	191	242	356	149	427
gene17940_100194861	2.08409	0.59608	0.000585348	0.012684	7	10	23	21	8	78	79	9	57	44	121	15	31	131	59	3822
gene44870_106583677	1.2171	3.33153	0.000585673	0.012684	105	207	153	212	192	231	278	135	391	540	314	162	274	623	230	532
gene7494_106601085	1.00562	2.99415	0.000586536	0.0126917	125	211	133	125	194	309	191	108	297	320	264	183	263	496	326	686
gene49778_106588466	2.00958	0.10288	0.000586917	0.0126917	6	13	11	15	13	30	27	6	60	58	37	8	35	83	31	125
gene12481_106605844	1.43776	0.767366	0.000588906	0.0127252	20	34	17	29	29	53	34	23	49	94	55	44	66	119	68	103
gene1665_106611257	1.55336	1.27079	0.000591483	0.0127712	38	46	23	29	59	53	27	72	99	97	129	28	148	202	31	126
gene28146_106567043	1.20081	1.2378	0.000593152	0.012788	36	46	34	41	38	64	80	49	62	110	71	81	81	119	67	106
gene11806_106605153	1.12886	4.47881	0.000594576	0.0128091	381	433	299	469	450	652	356	307	841	1187	774	263	630	1312	437	2065
gene46357_106585107	1.26189	1.88183	0.000596583	0.0128413	44	71	44	82	56	79	89	59	131	125	182	78	110	224	126	420
gene3655_106576991	1.40713	0.707014	0.000596969	0.0128413	17	33	18	29	11	41	25	14	62	70	61	37	41	103	53	99
gene15640_100195140	1.8079	-0.576734	0.00059824	0.012859	8	4	8	10	10	16	21	9	36	29	18	12	30	57	22	137
gene26920_106566067	1.48663	0.220916	0.000601477	0.0129151	10	24	16	15	21	35	37	14	44	52	39	29	46	61	41	45
gene47658_106586429	1.50566	-0.0525324	0.00060175	0.0129151	13	14	6	20	7	51	6	16	31	31	33	40	46	30	22	199
gene37146_100196821	1.03459	5.71117	0.000602417	0.0129197	765	1299	642	1193	988	2474	1143	654	1645	3199	1255	981	2264	3414	1332	2934
gene38992_106577890	1.29544	0.895736	0.000603447	0.0129322	29	33	18	38	39	46	52	33	65	72	73	48	68	129	40	165
gene21708_106561022	1.35345	2.12897	0.000604857	0.0129527	65	74	81	52	80	158	116	62	159	269	119	77	125	222	182	259
gene27314_106566266	1.81243	-0.716027	0.000606835	0.0129854	5	10	3	9	22	20	25	13	14	28	14	30	21	23	12	26
gene38677_106577570	1.31589	2.01251	0.000613846	0.0131113	48	70	61	77	70	115	108	43	145	238	109	79	101	229	100	179
gene34299_106573126	1.03492	2.53428	0.000614091	0.0131113	77	99	111	134	177	177	145	96	184	243	195	156	185	386	191	322
gene27896_106566890	1.24838	1.8657	0.000616946	0.0131624	59	63	71	45	98	99	79	70	140	182	110	76	99	258	125	199
gene29104_106568053	1.90556	-0.848946	0.000617843	0.0131718	5	6	5	7	10	8	10	6	26	28	16	8	21	31	20	48
gene23406_106562543	1.16518	2.27521	0.000623322	0.0132718	73	80	75	104	107	103	133	85	175	246	143	102	144	292	115	303
gene34305_106573163	1.69895	-0.159745	0.000623463	0.0132718	8	15	9	12	18	26	11	17	49	34	31	14	21	56	32	40
gene27781_106566757	1.19857	0.997136	0.000624566	0.0132855	33	35	33	31	34	69	43	28	69	81	66	56	54	78	40	87
gene19551_106612711	1.09627	1.93232	0.000626105	0.0133083	71	56	70	72	100	84	136	78	148	156	114	98	132	205	130	162
gene15839_106608947	1.03394	6.03822	0.000630336	0.0133883	1333	1302	821	1448	1551	3009	962	748	1873	4283	1608	1117	2070	3481	1659	3441
gene44033_106582864	1.12385	2.44064	0.000640216	0.013568	70	95	93	121	99	160	135	81	221	200	212	108	181	264	179	543
gene19962_100196142	1.60585	0.520611	0.000646408	0.0136892	17	27	11	22	15	40	27	16	59	74	54	21	36	83	33	183
gene48375_106587140	1.4018	0.941896	0.000648306	0.0137192	25	29	24	37	46	74	38	43	71	107	48	46	40	83	38	71
gene20601_100526765	1.31388	1.69031	0.000648992	0.0137236	42	49	50	63	48	96	112	36	116	184	86	69	102	165	90	790
gene9237_106602819	1.45419	1.53264	0.00065151	0.0137565	47	24	67	30	28	103	106	43	125	130	105	58	95	181	82	395
gene52049_106590510	1.53907	-0.133446	0.000657213	0.0138513	15	15	8	11	18	33	25	12	19	39	32	38	52	54	20	39
gene43029_106581736	1.20397	1.42992	0.000657439	0.0138513	35	49	44	51	58	81	62	37	110	105	93	62	76	144	86	169
gene15403_106608513	1.23197	1.09478	0.000657446	0.0138513	31	47	27	35	46	48	49	41	64	79	93	58	79	112	82	153
gene3928_106579511	1.40259	0.129652	0.000659327	0.0138807	21	17	11	15	23	47	29	21	44	41	34	32	34	88	47	100
gene48098_106586857	1.49436	-0.215102	0.000662666	0.0139351	14	11	9	13	6	30	11	11	26	31	38	24	23	52	15	117
gene28628_106567521	1.08094	2.17161	0.00066288	0.0139351	59	80	91	89	105	139	115	82	159	169	167	114	161	271	153	424
gene15955_106609032	1.67151	-0.253818	0.000666088	0.0139922	9	8	16	8	17	34	4	6	32	40	31	16	33	66	22	60
gene36191_106575102	1.09238	2.47506	0.000670844	0.0140715	107	110	78	103	139	172	164	97	166	289	180	120	186	274	152	274
gene47788_106586578	1.48214	0.510561	0.000673126	0.0141063	19	22	16	24	41	56	47	21	60	71	46	25	48	83	79	97
gene15894_106608989	1.74637	0.987046	0.000673488	0.0141063	11	23	30	34	8	31	39	37	60	63	145	31	70	140	36	405
gene5015_106590324	1.63623	0.768097	0.000680178	0.0142145	12	37	19	22	26	54	52	36	81	66	78	25	61	138	44	236
gene12206_106605567	2.30395	-0.0881996	0.000680887	0.0142145	4	17	9	3	5	49	17	11	12	55	68	13	37	60	33	175
gene19476_106612461	1.36853	2.02905	0.000682102	0.0142145	50	78	46	80	78	183	74	48	102	274	117	92	149	259	109	231
gene47698_106586464	1.23136	2.14842	0.00068212	0.0142145	86	93	55	63	52	104	122	55	188	110	230	90	231	247	74	303
gene31768_106570635	1.26908	1.51235	0.000684694	0.0142474	38	37	63	44	108	91	82	114	119	67	84	130	134	161	149	110
gene11242_106604600	1.27253	1.08345	0.000686123	0.0142668	32	35	26	43	48	61	59	39	64	110	58	62	64	114	85	114
gene16181_106609308	1.06762	2.44782	0.000689122	0.0143188	107	112	68	109	149	224	106	68	157	278	150	153	159	305	154	364
gene36234_106575232	1.11798	2.04393	0.000694816	0.0144266	57	66	77	87	75	77	102	63	115	193	143	111	122	215	132	219
gene52182_106590648	2.12721	-0.440133	0.000697076	0.0144631	1	14	5	8	7	15	14	4	17	27	54	13	28	41	17	87
gene12260_106605631	1.08409	3.77486	0.000698922	0.0144909	182	258	211	333	218	235	318	183	539	478	639	207	360	1084	469	1201
gene16666_106609751	1.62956	0.205441	0.000704301	0.0145537	15	18	13	14	12	13	27	8	64	23	57	22	39	54	31	125
gene39105_106577993	1.61545	0.296573	0.000704532	0.0145537	21	19	12	13	22	50	25	10	55	71	27	24	38	130	40	289
gene43087_106581932	1.57508	-0.363186	0.000704938	0.0145537	10	6	10	14	12	32	14	13	25	35	23	25	41	36	43	32
gene34490_106573350	1.62681	0.675908	0.000705202	0.0145537	17	27	26	14	18	39	53	19	65	45	98	26	48	70	42	204
gene11357_106604707	1.21993	1.67718	0.000705592	0.0145537	47	69	32	66	69	95	81	78	113	153	89	88	107	155	113	125
gene47459_106586229	1.12574	4.52665	0.000705807	0.0145537	452	471	280	442	627	1208	351	324	620	1596	498	463	921	1396	411	1142
gene39007_106577894	2.11568	-0.117251	0.00070601	0.0145537	2	7	19	7	11	24	28	17	39	46	45	11	37	57	25	137
gene20071_106613099	1.29596	2.72963	0.000707013	0.0145639	81	125	111	110	120	190	165	114	116	418	263	147	160	270	236	290
gene14719_100194620	1.37043	0.860499	0.000708928	0.0145928	26	30	27	27	28	48	38	23	64	99	51	41	66	73	59	110
gene7733_106601322	1.32872	0.925341	0.000712892	0.0146549	28	36	26	28	42	85	33	29	65	100	57	43	55	95	53	98
gene51069_106589540	2.18601	-0.774565	0.000713479	0.0146549	2	7	1	11	2	20	10	13	31	22	27	6	15	51	20	122
gene34254_106573096	1.55533	0.296263	0.000716705	0.0147107	14	10	18	24	22	45	25	18	27	55	61	33	13	29	38	32
gene50842_106589346	1.18168	2.04152	0.000719282	0.0147461	57	72	56	95	97	176	79	66	158	177	150	82	171	220	133	261
gene44072_106582904	1.0925	3.33557	0.00072346	0.0148069	144	200	140	240	196	258	258	127	361	434	418	162	344	772	283	879
gene4242_106582774	1.45997	0.139548	0.000724445	0.0148165	13	15	15	19	22	30	14	20	30	40	55	29	40	74	25	92
gene33312_106572147	1.55073	4.41038	0.000728063	0.0148693	118	473	255	369	653	944	201	245	446	1678	751	310	227	577	213	763
gene10946_106604293	1.06913	1.96853	0.000731246	0.0149131	70	91	41	81	117	100	46	89	122	137	140	129	145	176	70	145
gene37194_106576086	1.26349	3.16734	0.000731811	0.014914	139	168	139	146	172	363	153	184	274	624	218	152	295	591	225	453
gene46386_106585083	1.12889	1.57034	0.000732815	0.0149238	37	59	49	60	78	79	71	63	107	100	114	82	98	183	107	252
gene4053_106581253	1.04612	1.93957	0.00073448	0.0149465	70	72	72	63	92	140	73	105	104	119	168	124	122	119	115	108
gene34579_106573447	1.26742	1.38248	0.000739305	0.0150196	42	34	41	51	65	69	109	33	117	106	88	51	96	142	49	128
gene20569_106613561	1.46885	0.671112	0.000740392	0.0150196	29	20	16	27	54	67	57	30	44	98	46	39	36	82	61	100
gene29754_106568665	1.66863	-0.20695	0.000740685	0.0150196	10	11	11	11	18	32	26	16	43	42	22	16	20	77	25	72
gene38788_106577665	1.64169	0.415293	0.000741214	0.0150196	21	12	22	14	19	39	38	25	50	68	58	18	42	83	45	83
gene35454_106574266	1.47044	0.0353501	0.00074421	0.0150486	9	14	13	21	12	32	20	13	29	35	46	33	24	40	19	45
gene32697_106571493	1.31262	1.39068	0.000745982	0.0150508	44	41	24	58	66	109	45	45	97	135	77	59	96	137	60	178
gene4732_106587400	1.70398	0.279465	0.00074938	0.0150897	7	17	20	16	6	32	26	12	39	41	76	22	41	116	30	261
gene29493_106568378	1.6279	0.310358	0.000753322	0.0151529	19	15	13	18	35	34	30	26	67	36	59	17	41	89	29	141
gene10084_106603491	1.1003	2.31046	0.000753577	0.0151529	83	118	71	81	120	146	92	115	161	249	145	119	203	282	141	323
gene52233_100169859	1.23234	1.17249	0.000760226	0.0152759	32	35	36	44	31	96	29	34	84	87	91	48	72	123	62	248
gene18306_106611361	1.78193	-0.129939	0.000761053	0.0152818	9	12	9	13	16	67	10	14	30	67	17	19	30	69	22	57
gene32671_106571473	1.37251	1.33599	0.000761588	0.0152818	35	36	29	55	45	65	37	33	90	108	119	41	76	127	73	227
gene10075_100195469	1.75964	2.25134	0.000765413	0.0153371	30	51	66	92	103	99	168	82	327	155	206	39	164	387	187	664
gene17884_106611061	1.88453	-0.707127	0.000766749	0.0153478	8	7	8	3	5	12	18	12	23	27	29	8	21	42	18	63
gene1576_106610110	1.79419	-0.591345	0.000767015	0.0153478	5	15	7	3	14	8	26	15	25	33	18	18	46	45	43	46
gene32514_106571356	1.6004	-0.0492959	0.000768761	0.0153613	7	18	14	11	16	39	13	10	36	41	42	18	44	48	31	57
gene402_106578739	1.33702	0.668472	0.000770589	0.0153871	17	28	25	27	38	46	46	21	48	73	58	42	52	95	55	170
gene39262_106578158	1.65706	-0.650581	0.000771824	0.015401	8	10	3	10	24	14	24	15	25	16	20	27	26	35	44	26
gene22427_106561590	1.48732	-0.188443	0.000775224	0.0154468	12	10	10	16	11	30	13	10	36	35	28	22	27	50	22	27
gene9063_106602550	2.02968	-0.395151	0.000775467	0.0154468	5	10	1	15	5	15	21	14	28	38	36	11	20	27	23	48
gene31960_106570823	1.30488	0.752065	0.000777498	0.0154712	33	21	29	22	23	65	36	21	68	71	46	48	58	78	42	71
gene14676_100195865	1.41353	0.795288	0.000781633	0.0155354	23	31	22	27	27	63	47	25	73	90	48	34	74	117	40	179
gene22686_106561846	1.65318	2.16585	0.000782353	0.0155354	53	74	45	70	124	260	75	85	146	386	69	75	137	338	138	251
gene38774_106577648	1.16398	0.943909	0.000788645	0.0156387	29	36	33	31	41	72	62	30	73	62	65	60	65	74	66	76
gene34828_106573645	1.27867	1.10401	0.000790865	0.0156719	37	46	28	27	31	61	37	34	78	97	78	45	61	100	56	125
gene47131_106585878	1.64594	2.10283	0.000795069	0.0157444	35	67	68	59	68	124	81	57	166	91	336	54	98	270	92	3941
gene33152_106572277	1.55476	-0.298038	0.00079696	0.0157492	14	9	5	15	27	30	16	22	30	24	35	24	34	58	26	43
gene40008_100136353	1.05418	3.72276	0.000805353	0.0158822	241	243	203	279	242	417	287	166	403	770	387	226	344	713	398	939
gene46523_100195232	1.09446	4.63942	0.000806367	0.0158867	308	754	377	356	383	361	337	381	1446	668	790	496	695	1646	637	3128
gene17843_106610848	1.61132	2.62067	0.000807522	0.0158922	71	66	54	149	101	171	183	108	277	430	139	75	160	369	92	299
gene35196_106574088	1.4476	0.896523	0.00080972	0.0159051	22	39	23	25	33	52	71	40	89	88	53	35	66	107	84	229
gene24672_106563822	1.26879	1.01559	0.000809845	0.0159051	28	34	33	34	42	48	32	25	63	56	107	54	51	124	53	275
gene46760_106585449	1.41362	2.11392	0.000811431	0.0159254	76	97	31	63	142	218	60	47	140	288	88	110	192	346	172	187
gene25861_106565009	1.1295	2.48943	0.000812438	0.0159342	96	89	66	144	101	191	113	90	214	264	168	122	194	314	188	415
gene1426_106609185	1.12454	1.73057	0.000814645	0.0159557	54	66	52	59	74	116	85	65	105	163	89	94	111	231	114	228
gene20370_106613360	1.20043	1.41965	0.000816315	0.0159666	63	43	35	39	106	71	70	62	109	112	84	62	80	115	51	101
gene34001_106572850	1.06959	2.58509	0.000817363	0.0159756	100	129	105	98	189	273	136	89	171	323	144	175	262	316	186	248
gene44787_100196701	1.20804	2.50843	0.000817891	0.0159756	81	85	61	158	105	162	148	73	118	193	296	190	207	297	187	555
gene4243_106582803	1.34326	1.07003	0.000820179	0.0160094	19	38	33	39	59	123	36	30	67	105	74	49	62	154	82	115
gene11311_106604670	1.36038	1.11604	0.000827133	0.0161211	41	40	25	28	44	54	46	32	71	61	129	45	75	126	44	295
gene51724_100194683	1.31548	2.11781	0.00082759	0.0161211	62	80	60	75	75	86	143	55	170	187	203	54	117	283	120	1129
gene27144_106566089	1.61317	0.432981	0.00082818	0.0161217	11	25	6	30	30	45	24	17	48	58	57	33	29	115	46	107
gene32178_106571030	1.24224	1.62063	0.000829552	0.0161374	51	46	44	61	70	73	85	50	100	167	97	63	146	152	158	270
gene31959_106570822	1.68271	-0.500001	0.000830521	0.0161453	3	12	8	11	15	10	13	16	23	32	28	16	16	51	21	51
gene45272_106584032	1.09204	2.28537	0.000831831	0.0161598	79	82	81	104	87	148	154	75	146	254	122	140	185	317	142	198
gene16267_106609456	1.84918	-0.466881	0.000836662	0.0162294	7	5	7	13	9	13	25	16	41	20	33	10	37	26	24	64
gene28955_106567934	1.64111	-0.467932	0.000839551	0.0162595	6	12	3	15	18	27	24	19	27	22	23	29	22	46	21	28
gene47009_106585778	2.36144	0.465032	0.000839796	0.0162595	19	8	7	15	13	154	15	67	153	36	20	12	194	24	132	189
gene36256_106575214	1.16443	1.36804	0.000845749	0.0163527	47	43	43	42	81	109	61	53	63	123	72	95	104	174	92	180
gene32122_106570981	1.02311	2.19402	0.000848813	0.0163965	76	92	94	72	115	163	121	98	130	200	140	142	150	246	177	199
gene37260_106576167	1.14272	3.37812	0.000850163	0.0164048	189	215	153	173	215	434	160	123	303	681	228	222	322	505	308	516
gene4980_106590030	1.68842	0.74058	0.000867949	0.0167255	18	28	18	22	12	42	47	19	97	37	92	21	45	129	40	211
gene28477_106567378	1.45388	-0.00477132	0.000876577	0.0168499	11	16	12	17	8	49	20	18	34	47	32	25	36	53	34	51
gene22541_106561705	1.42979	1.07421	0.000876753	0.0168499	20	34	42	27	22	92	29	21	57	53	129	63	42	104	34	347
gene26133_106565117	1.58135	0.262646	0.000879298	0.0168707	14	17	14	19	17	31	18	10	34	50	70	18	41	46	18	140
gene6337_106599515	1.36326	2.25407	0.000879603	0.0168707	57	102	71	67	105	185	85	59	114	325	157	88	118	271	100	217
gene51126_106589581	1.49736	-0.108621	0.000881582	0.0168974	12	19	8	12	21	19	22	15	26	34	43	26	24	61	25	50
gene35402_106574307	1.62824	-0.211066	0.000882591	0.0169054	8	14	7	15	21	17	11	17	28	48	29	17	28	46	28	40
gene14137_106607276	1.48412	0.753166	0.000885232	0.0169447	22	18	35	20	40	75	40	39	66	80	66	29	83	95	66	95
gene4220_106582593	2.45813	-0.544	0.000889388	0.0170107	3	1	8	9	8	16	27	15	57	31	13	5	46	39	35	167
gene10442_106603887	1.42875	1.25186	0.000889868	0.0170107	18	31	40	51	57	94	66	57	91	126	74	50	86	120	110	185
gene1475_106609444	1.91319	-0.194336	0.000895217	0.0170788	4	10	8	16	15	29	30	7	48	34	38	9	30	56	30	133
gene41211_106579989	2.54643	0.286729	0.000896339	0.0170889	2	19	7	10	17	66	55	18	16	140	31	13	21	203	45	79
gene46053_106584782	1.37078	0.398409	0.000901411	0.0171627	19	28	16	16	47	52	31	22	38	66	39	40	45	76	37	70
gene27264_106566214	1.43701	0.560295	0.00090292	0.0171801	11	25	24	25	27	40	63	15	57	63	56	32	49	56	44	50
gene47541_106586330	1.56253	1.05656	0.000904808	0.0172046	13	27	29	45	19	49	85	34	79	84	108	33	83	155	50	314
gene10407_106603857	1.60247	0.534559	0.000906075	0.0172172	21	32	14	11	15	58	42	16	66	80	36	28	30	80	33	107
gene29716_106568634	1.23998	2.88661	0.000909501	0.0172709	123	146	82	145	223	480	131	106	185	504	150	202	256	571	211	404
gene8409_106602045	1.47446	0.528131	0.000912373	0.0173025	18	27	8	30	15	46	33	37	47	74	42	42	45	77	57	71
gene20769_106613743	1.36371	0.889641	0.000916058	0.0173294	30	21	23	39	31	50	47	25	79	56	85	40	62	179	76	241
gene29635_106568558	1.15055	2.08566	0.000916118	0.0173294	70	72	54	98	104	151	103	81	111	231	122	119	153	300	111	233
gene51158_106589597	1.13782	3.69154	0.000916208	0.0173294	206	291	155	261	226	507	213	147	359	846	317	260	391	725	248	561
gene38166_106577042	1.21958	1.29967	0.000919074	0.0173645	43	37	43	39	63	59	80	60	70	126	83	60	113	144	58	129
gene2391_106564853	2.28424	-0.584244	0.000919275	0.0173645	1	12	3	7	10	20	18	19	31	49	11	10	45	161	42	62
gene20873_106613835	1.84912	-0.0778901	0.000926865	0.0174963	4	17	9	13	11	22	18	9	28	28	67	17	33	82	29	228
gene28958_106567930	1.13969	1.5407	0.000928995	0.0175111	50	52	51	47	93	104	60	62	109	134	78	74	130	214	98	190
gene23149_106562306	1.38928	1.66403	0.000929131	0.0175111	42	63	41	48	91	83	50	86	76	220	89	69	112	158	116	181
gene3045_100136365	2.22776	4.16	0.00092984	0.0175111	46	222	294	126	123	340	300	122	1901	378	549	94	807	755	695	8013
gene40511_106579398	1.26511	0.814593	0.000930092	0.0175111	35	26	19	33	33	38	62	31	54	81	59	48	61	77	73	140
gene41018_106580150	1.06231	3.08803	0.000933576	0.0175652	143	160	115	201	171	225	207	218	217	446	315	174	260	435	295	343
gene33106_106571943	1.93476	-0.0715827	0.000934205	0.0175655	9	8	13	11	10	89	11	13	39	74	15	14	32	73	18	35
gene17395_106610446	1.90704	-0.32263	0.000936751	0.0176018	5	16	4	10	7	29	23	10	43	37	27	10	27	59	32	171
gene9967_106603590	1.91748	-0.536544	0.000937432	0.0176031	3	14	10	2	22	25	21	15	21	34	30	15	23	49	19	32
gene11053_106604358	1.18215	1.32714	0.000938882	0.0176188	40	53	37	39	44	76	78	52	76	125	76	66	110	174	90	234
gene29683_106568607	1.55727	-0.411941	0.000942226	0.0176584	12	10	10	7	10	27	19	11	16	33	25	30	24	55	22	53
gene16776_106609858	1.6524	0.432801	0.000950879	0.0177741	5	19	21	24	27	28	38	20	65	43	62	27	41	84	51	150
gene38739_106577618	1.46323	1.30061	0.000953265	0.0177955	34	27	53	28	67	96	105	69	58	149	100	49	111	171	129	138
gene31314_100195181	1.19058	1.15449	0.000958073	0.0178736	33	48	29	39	34	65	36	40	63	96	88	57	74	104	53	167
gene27764_106566613	1.72273	0.112828	0.000961975	0.0179273	14	16	16	7	12	27	24	31	36	25	77	20	46	94	17	244
gene13865_106607103	1.32354	2.12167	0.000967704	0.0180181	66	58	52	101	55	101	101	49	226	136	190	64	106	317	110	354
gene11154_106604432	1.37281	0.476033	0.000968353	0.0180185	18	21	21	23	37	48	40	30	71	43	47	32	40	71	43	88
gene46199_106585231	1.05607	1.42831	0.000976304	0.0181547	47	57	39	50	61	66	42	25	89	98	85	87	104	89	47	119
gene23739_106562896	1.0685	1.54554	0.000980197	0.0182153	44	54	54	55	88	88	90	70	78	110	98	106	126	114	113	104
gene2735_106568355	1.39453	0.120364	0.000981894	0.018235	12	12	16	23	11	17	20	23	35	36	44	35	31	68	44	82
gene46107_106584837	1.89018	0.0888329	0.000983903	0.0182605	7	25	9	7	25	45	24	23	34	74	36	15	40	60	34	93
gene11607_100136420	1.19463	3.16431	0.000984723	0.0182619	119	207	118	169	140	210	245	114	398	336	396	115	305	635	269	1560
gene51459_106589875	1.53897	0.511296	0.000988361	0.0183077	9	32	9	29	43	40	35	31	49	60	54	42	48	95	38	101
gene42784_106581617	1.21271	3.00582	0.000997051	0.0184313	119	153	92	181	203	419	179	113	211	528	219	165	268	420	203	447
gene30135_106568830	1.15351	2.10234	0.000997425	0.0184313	72	93	52	81	104	160	71	78	171	211	115	91	181	267	147	335
gene43311_106582061	1.47514	1.87286	0.000997981	0.0184313	22	88	52	52	52	113	96	36	157	178	140	58	111	219	115	408
gene15836_106608945	1.52675	0.393408	0.000998249	0.0184313	16	17	22	17	15	30	19	15	70	34	59	24	39	53	35	136
gene21988_106561158	1.83215	-0.569079	0.00100509	0.0185456	11	4	6	9	10	28	20	6	28	22	38	8	18	37	8	83
gene9062_106602551	1.68004	-0.176324	0.0010096	0.0186169	15	10	10	9	10	35	26	14	42	38	36	10	26	32	26	74
gene27633_106566541	1.47501	-0.312305	0.00101186	0.0186465	12	9	9	14	20	35	13	16	29	35	26	20	27	59	24	68
gene16217_106609271	1.35346	1.54258	0.00101716	0.0187202	31	80	30	41	55	101	139	77	114	54	113	135	105	142	163	137
gene44992_106583745	1.64473	-0.236859	0.00102253	0.0187933	13	9	5	16	26	51	22	12	28	49	25	18	39	70	29	35
gene47207_106585958	1.51611	1.53748	0.00102322	0.0187933	12	43	31	79	75	105	74	28	83	111	94	140	67	164	188	154
gene20475_106613481	1.3455	1.59075	0.00102474	0.0187933	35	53	48	51	75	122	49	30	90	194	80	63	88	226	75	146
gene47506_106586265	1.19598	0.751555	0.00102506	0.0187933	28	32	25	26	45	52	38	33	56	69	52	51	72	85	75	106
gene47697_100194512	1.1228	2.63409	0.00103128	0.0188734	94	136	73	136	80	166	121	69	198	270	270	111	221	493	179	518
gene49779_106588291	1.65277	-0.329267	0.00103156	0.0188734	17	11	7	5	13	42	20	13	33	41	20	18	25	51	15	92
gene48830_106587587	1.28073	1.2126	0.00103284	0.0188756	25	32	40	50	76	42	54	37	117	72	73	60	89	137	67	98
gene11405_100196873	1.01375	3.66494	0.00103403	0.0188852	251	254	177	267	150	538	411	218	357	605	540	199	541	1264	350	730
gene5223_106591896	1.09857	1.71629	0.00104037	0.0189889	68	55	51	58	99	96	68	73	94	159	103	88	105	172	82	141
gene16291_106609390	1.69996	0.628123	0.00104225	0.018999	22	21	14	22	48	92	21	37	18	118	44	50	17	88	17	71
gene41393_106579834	3.96301	-1.11367	0.00104312	0.018999	3	0	0	2	1	0	35	1	0	0	30	47	3	0	130	10
gene15471_106608602	1.70722	0.788096	0.00104402	0.018999	21	39	13	16	22	53	52	17	101	74	62	19	87	113	46	152
gene49913_106588342	1.4617	0.911374	0.00104417	0.018999	21	30	24	34	41	70	26	30	58	118	60	33	47	143	47	101
gene4678_100194498	1.4325	0.299559	0.00104556	0.018999	16	15	14	26	31	35	32	22	48	61	28	35	46	73	49	93
gene16436_106609551	2.09079	0.28892	0.00105495	0.0191575	2	34	6	8	11	53	15	36	37	65	61	27	51	884	23	310
gene17970_106610987	1.19593	1.25941	0.00106818	0.0193732	28	32	47	51	62	90	59	45	88	97	68	75	101	121	69	84
gene43432_100195242	1.14623	2.32899	0.00107681	0.0194862	58	110	75	105	57	182	108	75	171	245	171	102	141	336	149	349
gene32504_106571351	1.02614	2.91525	0.00107713	0.0194862	119	111	149	173	171	246	176	142	344	233	278	155	287	363	282	686
gene21381_106560576	1.48309	0.273435	0.00109419	0.0197451	18	18	15	17	14	48	31	23	44	64	43	19	40	74	21	124
gene26459_106565529	1.31117	1.55304	0.00110975	0.019988	39	54	30	64	73	87	76	47	86	169	98	60	115	199	85	137
gene14016_106607236	1.96303	0.0157265	0.001111	0.019998	6	15	0	23	19	71	30	29	36	40	37	40	28	63	40	69
gene48825_106587586	1.21121	1.05353	0.00112304	0.0201856	37	50	23	28	46	97	39	49	66	90	72	56	71	109	88	137
gene36772_106575674	1.61946	1.00844	0.00112354	0.0201856	9	32	27	39	25	43	70	30	134	53	64	45	78	92	65	395
gene40545_106579428	1.19941	1.50057	0.00112489	0.0201973	44	34	52	58	80	95	80	58	91	136	98	64	102	153	112	145
gene10515_106603975	1.10859	2.84021	0.00114079	0.020368	117	129	118	143	146	248	196	109	292	328	251	104	262	455	224	701
gene11135_106604445	1.04404	2.48453	0.00114203	0.0203774	82	103	91	131	94	159	96	131	203	228	209	111	187	274	181	391
gene49853_100136936	1.0218	2.47513	0.00116609	0.020768	84	118	81	127	107	228	76	113	182	235	207	119	188	442	155	1014
gene19405_106612379	2.32708	1.78803	0.00116925	0.0207956	37	35	30	25	41	32	47	30	32	33	47	476	38	37	31	27
gene42140_106581013	1.70717	0.326845	0.00117062	0.0207956	5	15	19	23	21	54	31	21	49	61	55	19	33	82	40	58
gene30328_106569189	1.34601	1.33785	0.00117066	0.0207956	37	36	33	51	58	138	95	44	73	162	68	54	111	180	75	171
gene38875_100195011	1.32661	2.20406	0.00117681	0.0208682	44	108	44	98	88	306	86	32	126	277	152	101	138	320	121	484
gene28076_106566972	1.04015	6.33249	0.00118434	0.0209599	1075	1505	1172	2192	1390	3484	2045	864	2396	5073	2187	1246	2029	4742	1968	6108
gene49788_100195426	1.83467	-0.147742	0.0011849	0.0209599	4	12	10	15	9	19	42	11	50	31	41	10	24	67	33	162
gene13455_100196130	1.35056	1.63825	0.00119093	0.0210314	61	57	42	35	45	70	85	48	126	121	154	40	98	156	83	321
gene2480_106565718	1.18667	1.81205	0.00119188	0.0210314	41	85	57	54	42	73	85	59	137	130	145	71	145	174	96	469
gene47141_106585897	1.48115	0.455633	0.0012019	0.0211777	13	19	23	22	15	33	55	18	63	57	52	22	38	80	27	69
gene49613_106588169	1.37985	1.1298	0.00120239	0.0211777	28	50	21	35	63	75	44	41	65	134	60	51	64	173	67	127
gene4482_106585402	1.99877	-0.641901	0.00121222	0.021334	3	16	3	4	7	7	16	3	30	24	31	8	17	29	20	93
gene18582_106611589	2.276	0.0708239	0.00121275	0.021334	5	4	17	11	6	24	77	8	80	13	62	10	75	8	29	295
gene29649_106568573	1.57901	-0.602677	0.00121836	0.0214064	8	8	12	5	24	9	11	10	26	24	14	26	15	39	14	38
gene42560_106581411	1.34474	0.813207	0.00122014	0.0214246	28	26	23	31	51	86	40	19	75	90	39	41	52	129	67	176
gene28624_100136548	1.21461	2.09626	0.00122169	0.0214386	65	93	72	56	49	113	69	49	156	178	194	65	115	499	141	2818
gene42567_106581418	1.40408	1.85089	0.00122567	0.0214954	73	21	74	49	83	82	246	74	102	72	167	183	173	94	157	78
gene11064_106604502	1.23058	0.886032	0.00123372	0.0216101	26	25	38	30	55	55	43	34	57	76	69	51	87	141	91	111
gene4984_106590038	1.50396	-0.355283	0.0012472	0.0218062	13	9	9	11	12	19	22	14	27	29	36	15	19	69	20	90
gene46404_106585069	1.21418	1.69837	0.00124908	0.0218124	54	59	54	49	90	94	67	60	135	168	73	72	166	220	130	235
gene41970_100136516	1.81954	0.471908	0.00125164	0.0218381	4	22	19	20	15	54	30	19	25	72	86	26	47	126	42	347
gene17841_106610850	1.00802	2.71323	0.00125412	0.0218473	127	141	87	135	127	153	154	86	234	302	208	130	253	345	146	394
gene25786_106564813	1.42502	0.00983932	0.00125809	0.0219032	13	8	17	19	12	53	21	24	30	46	31	32	24	87	13	74
gene18614_106611627	1.22362	2.58226	0.00125925	0.02191	84	115	77	126	123	255	151	97	172	397	134	134	201	334	227	286
gene39440_106578347	1.11741	1.34809	0.00126332	0.0219676	46	31	44	55	38	79	85	52	73	87	105	79	98	121	86	159
gene7211_106600882	1.39195	2.57007	0.00126791	0.022034	104	82	58	125	144	172	130	113	269	329	196	60	197	269	119	216
gene27641_106566567	1.39114	1.11047	0.00128045	0.0221847	42	33	30	26	42	61	47	36	113	93	69	30	86	189	63	200
gene35987_106574912	1.31795	0.56314	0.00128294	0.0222143	25	14	21	31	37	31	31	29	45	67	52	40	53	85	47	73
gene33466_106572015	1.3433	0.0389336	0.00128593	0.0222259	12	15	14	20	13	24	19	18	28	38	35	39	29	49	43	40
gene34902_106573574	1.30028	0.29261	0.00129349	0.0223379	14	19	20	22	23	44	42	20	36	54	40	37	60	73	39	71
gene31853_100286449	1.52408	0.81811	0.00129397	0.0223379	15	22	27	34	26	50	57	21	84	68	78	24	75	118	44	221
gene45193_100380288	1.20309	1.94443	0.00130614	0.0225209	65	66	46	83	46	96	83	69	171	148	151	61	155	284	125	340
gene11850_106605228	1.59063	-0.0688285	0.00131061	0.0225844	17	10	10	13	6	14	18	17	29	25	62	19	28	92	25	231
gene38681_106577735	1.98884	0.506829	0.00131178	0.022591	6	34	9	13	12	58	25	17	51	55	100	13	35	88	28	276
gene31330_106570194	1.32585	1.36591	0.00131386	0.0226042	34	55	35	38	39	60	70	36	105	94	125	38	84	201	56	277
gene41177_106580022	1.30919	0.407889	0.00131472	0.0226042	20	17	27	17	24	24	34	31	43	60	37	42	67	52	48	65
gene33967_106572818	1.38728	0.78748	0.00131491	0.0226042	29	19	31	24	31	79	33	33	48	102	54	39	50	120	67	168
gene50899_100194830	1.89159	1.77716	0.00131855	0.0226396	45	37	32	48	48	59	43	38	235	48	227	22	60	294	83	693
gene16282_100195486	1.46559	0.783153	0.00132011	0.0226529	29	23	29	18	39	48	27	32	84	59	78	24	59	88	34	167
gene22597_106561761	1.39718	1.34216	0.00133363	0.0228437	39	50	22	44	68	134	31	36	90	158	69	44	86	160	60	174
gene13746_106606975	1.33339	1.32253	0.00133706	0.0228824	37	45	16	60	64	73	38	36	101	119	73	59	110	142	92	157
gene27391_106566338	1.27378	0.784608	0.00135727	0.0231406	16	34	25	34	23	50	43	37	64	70	59	44	68	141	50	183
gene2922_106570511	1.40976	1.07505	0.00135903	0.0231406	25	39	28	34	44	52	36	32	83	91	99	26	63	249	58	472
gene31183_106569959	1.47806	0.292933	0.00136204	0.0231781	17	15	16	21	21	47	20	21	64	44	46	18	46	120	37	386
gene7298_106600820	1.19925	2.23722	0.00137108	0.0232904	44	78	100	92	95	125	123	98	184	188	192	89	125	319	147	468
gene24385_106563537	1.83256	0.129658	0.00137893	0.02341	10	19	10	12	39	80	22	20	48	70	36	8	51	88	25	133
gene6826_100196719	1.38852	0.153402	0.00139687	0.0237004	13	16	15	21	13	44	30	27	41	44	47	21	42	65	25	141
gene28653_106567545	1.38726	-0.154589	0.00140038	0.023746	15	16	10	11	16	16	19	9	26	32	39	25	22	53	18	49
gene42172_100194992	1.36187	0.0938546	0.00140267	0.0237499	16	14	16	17	18	27	29	6	28	47	44	27	30	56	28	89
gene14820_106608012	1.36281	1.44221	0.00140289	0.0237499	37	36	30	65	48	67	59	37	96	146	102	41	54	204	77	97
gene6329_106599530	1.70065	-0.245551	0.00140358	0.0237499	12	7	12	10	21	36	32	29	46	43	18	13	43	34	51	56
gene6141_106598902	1.02308	2.61819	0.00140392	0.0237499	91	130	99	132	132	217	139	85	211	301	177	132	245	346	212	374
gene26686_106565813	1.35188	1.7195	0.00140702	0.0237742	55	52	41	58	72	191	77	56	121	203	98	45	84	172	86	286
gene3917_106579405	1.7531	-0.526216	0.00141543	0.0238447	10	3	11	8	21	43	12	17	28	25	36	9	27	24	33	32
gene18449_106611499	1.13707	2.15806	0.00141565	0.0238447	75	81	64	91	87	107	117	76	163	221	150	75	146	270	102	359
gene21284_106560465	1.78278	-0.455539	0.00141605	0.0238447	6	16	1	11	18	21	20	11	31	36	19	18	36	40	26	38
gene49660_106588209	1.3703	0.942175	0.00141678	0.0238447	31	29	26	31	34	48	30	22	75	67	101	27	65	121	58	351
gene22793_106561948	1.11938	4.31821	0.00141986	0.0238787	355	399	223	450	282	436	386	251	958	642	912	221	523	972	288	2750
gene619_100380464	1.03782	2.21044	0.0014248	0.0239337	79	105	63	92	90	132	112	93	159	202	161	97	184	227	120	347
gene34396_106573180	1.00788	2.14781	0.00143045	0.0240004	77	93	79	78	136	154	135	103	119	214	131	126	188	225	185	252
gene29306_106568165	1.69691	0.924182	0.00143799	0.0240932	19	32	27	19	26	56	39	18	25	93	135	31	50	123	31	345
gene2353_106564550	1.33304	1.12234	0.00144841	0.0242309	22	33	41	38	32	37	40	35	87	80	102	36	61	104	43	245
gene42019_106580893	1.28824	1.48878	0.00145069	0.0242407	45	52	30	54	36	65	191	35	162	56	106	68	207	175	48	313
gene42206_106581058	1.31482	0.384916	0.00146742	0.024506	26	24	10	21	18	28	37	11	33	43	42	62	99	50	27	101
gene31586_106570457	1.1739	2.25352	0.00146922	0.0245089	84	88	69	86	73	94	184	44	147	211	230	69	103	193	138	873
gene12694_106606041	1.32519	0.277611	0.0014693	0.0245089	17	11	23	22	44	51	33	25	41	46	41	38	53	64	44	40
gene38222_106577125	1.16152	1.60672	0.00147687	0.0246208	39	71	44	54	100	151	65	64	96	152	98	70	151	200	114	175
gene1338_106607837	1.42402	0.915339	0.00148191	0.0246618	20	29	28	34	32	84	52	28	52	120	62	34	60	107	65	109
gene18368_106611417	1.88596	0.33477	0.00148604	0.0246934	10	23	18	6	10	34	22	19	23	50	100	18	46	79	35	321
gene19847_106612857	1.24303	1.209	0.00148639	0.0246934	37	50	33	31	50	82	46	44	71	129	68	51	87	147	59	191
gene14437_106607663	1.09262	2.49199	0.00149201	0.024761	76	147	79	100	118	122	136	84	165	267	220	112	196	270	241	276
gene33827_106572672	1.17156	0.971771	0.00149219	0.024761	31	32	35	33	42	46	46	28	86	75	55	49	60	131	39	86
gene12473_106605824	1.38901	-0.122111	0.00150559	0.0249186	13	17	13	10	16	43	11	15	26	41	33	25	35	41	39	56
gene48816_106587579	1.32783	0.622253	0.00150734	0.0249186	18	26	28	22	32	49	24	22	51	72	58	32	69	101	50	197
gene24885_106564018	1.05334	1.24608	0.00150777	0.0249186	46	52	34	38	56	98	37	39	75	88	82	70	78	106	80	164
gene8036_100380774	1.4429	0.266361	0.00151533	0.0250291	17	22	16	14	22	37	45	18	38	55	56	19	38	108	39	195
gene9917_106603376	3.0018	-0.720945	0.00151862	0.025069	1	7	5	0	6	40	2	3	5	42	1	51	6	30	1	12
gene17403_106610459	1.01164	2.03264	0.001522	0.0250991	59	80	75	86	69	162	117	120	169	116	104	156	186	136	97	120
gene18745_106611758	1.25585	0.675572	0.0015299	0.0251973	26	25	23	28	18	44	29	22	57	71	58	32	53	80	49	116
gene7250_100195035	1.33502	0.886847	0.0015321	0.0252189	22	26	37	28	27	63	51	36	79	52	89	38	44	102	64	345
gene25416_106564566	1.51003	1.59267	0.00153824	0.0252777	34	68	34	38	33	66	82	27	181	78	145	35	71	177	117	554
gene42649_106581490	1.39087	0.359172	0.00153831	0.0252777	18	10	23	24	56	41	27	49	51	36	33	59	53	60	82	55
gene12030_106605476	1.38347	1.17455	0.00154595	0.0253828	48	22	48	18	62	111	57	55	56	116	89	60	72	43	129	110
gene35666_106574583	2.68265	1.78872	0.00154752	0.0253853	4	67	5	29	4	61	22	166	58	415	95	24	79	118	32	446
gene26165_106565094	1.57177	1.1457	0.00155348	0.0254574	18	54	29	21	138	70	37	50	137	95	31	61	192	262	230	205
gene43953_106582799	1.30005	1.49579	0.00155551	0.0254574	41	35	32	72	77	68	62	45	114	111	123	47	61	182	80	218
gene15852_106608957	1.41494	0.607645	0.00155682	0.0254574	17	23	27	22	28	17	31	33	68	51	71	24	43	72	41	114
gene12172_106605519	1.26672	0.967359	0.00155686	0.0254574	21	48	30	26	18	58	46	49	80	50	87	53	40	125	48	101
gene22133_106561310	1.16335	2.21978	0.00155724	0.0254574	56	80	60	124	67	96	205	58	118	226	190	108	137	215	99	173
gene34937_106573813	1.46047	-0.274441	0.00157309	0.0256873	17	10	6	13	21	30	15	15	24	37	30	22	27	30	29	43
gene52163_100380335	1.38768	0.492839	0.00158037	0.0257768	23	21	16	24	28	27	34	17	51	80	37	28	48	109	42	96
gene22830_106561985	1.45291	0.0185527	0.00158554	0.0258463	12	18	14	13	9	31	43	11	47	38	38	17	23	53	17	151
gene19820_106612882	1.3403	1.28521	0.00158859	0.0258814	39	38	42	32	72	143	48	36	69	161	46	68	53	154	47	78
gene25685_106564897	1.21387	1.32173	0.00159314	0.0259261	28	53	40	44	50	72	64	35	115	81	95	52	69	119	63	169
gene14552_106607758	1.10802	2.31135	0.00159962	0.0259872	85	97	76	93	112	172	150	92	161	286	117	111	110	225	130	162
gene8996_106602587	1.00137	2.41237	0.00159962	0.0259872	82	112	100	100	105	152	170	79	155	231	210	112	134	242	139	265
gene39988_100306863	1.7003	0.247422	0.00160605	0.0260649	7	18	17	17	9	18	50	17	59	51	52	11	57	66	45	183
gene6065_106598552	2.01733	-0.809239	0.00160702	0.0260649	1	7	8	6	8	12	10	12	26	9	38	9	20	63	22	95
gene45155_106583914	1.16488	2.47868	0.0016224	0.0262776	77	99	85	122	108	184	134	92	197	276	215	79	202	372	139	389
gene38414_106577316	1.98177	0.622315	0.00162324	0.0262776	5	27	15	20	35	38	49	17	97	49	81	10	64	79	53	288
gene44603_100196017	2.37633	0.720939	0.00162391	0.0262776	10	33	14	1	0	1	32	14	154	37	60	16	0	140	73	177
gene8249_106601886	1.25938	1.63038	0.00162544	0.0262875	52	60	46	44	87	156	77	70	117	183	67	64	93	192	68	180
gene40418_106579127	1.57725	1.31458	0.00162882	0.0263273	12	58	30	37	19	76	71	39	147	102	78	38	79	183	82	322
gene47145_106585900	1.01966	2.02281	0.00163348	0.026373	95	53	85	64	99	129	103	89	107	143	125	169	99	160	170	180
gene36388_106575303	1.09849	2.68229	0.00163521	0.026386	99	123	85	151	99	162	111	62	237	283	253	99	178	327	166	491
gene47907_106586658	1.6149	-0.441461	0.00164244	0.0264878	8	7	8	14	6	14	19	7	38	28	24	12	17	46	33	100
gene13151_106606495	1.32627	1.48914	0.00166374	0.0267562	39	49	45	43	95	117	80	46	112	172	59	52	60	191	86	130
gene31310_100195371	1.70877	-0.292022	0.0016675	0.0267818	16	6	5	13	39	62	17	29	42	38	25	11	45	98	32	367
gene28001_106566803	1.22717	1.12688	0.00166849	0.0267818	38	40	25	41	29	63	81	45	111	81	63	44	96	135	71	148
gene34617_106573484	1.14641	1.33304	0.00169135	0.0270786	50	39	34	50	59	77	79	39	63	114	104	61	75	86	96	185
gene38740_106577620	1.29939	0.661496	0.00169446	0.0271133	27	24	21	27	37	63	52	34	42	84	59	33	53	72	43	80
gene3363_106574162	1.05325	2.6997	0.00169703	0.0271293	105	122	114	130	155	234	204	139	175	372	191	138	197	317	239	253
gene19610_106612656	1.61179	0.234806	0.00169874	0.0271293	8	12	19	22	20	35	32	10	61	38	53	17	40	70	51	155
gene18955_106611925	1.70646	-0.529493	0.00169925	0.0271293	12	7	9	5	16	25	14	8	21	40	27	9	19	49	30	54
gene43567_106582386	1.21058	1.32196	0.00171193	0.0272862	48	51	31	37	39	88	41	37	88	100	112	43	70	193	82	647
gene31006_106570099	2.71391	-0.0405567	0.00172249	0.0274024	12	4	8	3	2	11	6	5	83	6	68	2	4	136	15	228
gene39102_106577970	1.13286	1.41438	0.001724	0.0274024	41	40	58	43	51	145	52	48	79	115	104	63	132	154	98	177
gene31401_100196689	1.0779	1.97506	0.00172675	0.0274134	63	63	75	78	73	96	100	79	139	167	149	74	105	235	106	257
gene7098_106600740	1.36999	0.0742846	0.00172748	0.0274134	11	18	12	21	14	30	17	13	34	37	49	24	30	45	24	102
gene51749_106590197	1.41205	-0.0730324	0.00173571	0.027497	18	15	6	16	27	21	19	12	41	36	28	25	33	37	25	49
gene6632_106600411	1.3589	0.817229	0.00175013	0.0277102	32	22	19	35	24	51	33	18	79	79	60	28	62	141	68	131
gene46017_106584705	1.47686	0.711587	0.0017607	0.0278622	20	26	18	30	17	43	38	19	77	72	65	19	56	128	38	277
gene36124_100196396	1.49508	0.559018	0.00176251	0.0278755	21	35	13	15	27	61	33	37	43	91	49	27	46	92	48	212
gene17062_106610060	1.09826	1.5277	0.00176409	0.0278851	50	60	54	38	47	68	93	52	74	141	86	88	96	140	79	89
gene19215_106612202	1.38768	0.930644	0.00178308	0.0281233	16	23	51	22	48	71	52	34	60	67	87	56	67	138	56	118
gene42355_106581099	2.84774	0.516284	0.00178484	0.0281355	5	9	20	2	1	11	106	2	4	7	102	135	10	9	96	5
gene12929_106606277	1.25224	0.670445	0.00179072	0.028212	24	21	31	25	21	52	37	20	66	57	60	34	49	88	39	159
gene50245_106588669	1.24949	0.539495	0.00179262	0.028212	23	21	15	34	20	50	34	36	38	59	57	44	70	87	55	104
gene47686_106586455	1.00371	2.45112	0.00179756	0.0282739	86	103	94	122	130	193	105	95	186	261	166	114	218	251	201	387
gene31807_106570673	1.38559	0.397404	0.00179936	0.0282866	10	20	27	20	19	42	36	20	59	53	35	36	63	77	65	67
gene34677_106573537	1.52532	0.0107272	0.00180349	0.028336	17	13	10	15	14	23	44	27	45	36	48	12	34	42	43	73
gene41081_106580099	1.06715	1.77335	0.00181791	0.0285129	63	45	58	78	48	114	86	45	132	123	127	76	135	181	94	290
gene32613_106571433	1.18565	0.440025	0.00181872	0.0285129	22	28	19	20	18	63	35	22	41	42	45	54	44	71	39	81
gene43428_106582269	1.47832	0.453054	0.00182007	0.0285185	23	10	12	33	19	23	27	19	49	46	71	28	64	66	26	77
gene48838_106587604	1.10042	1.65359	0.00182134	0.0285227	50	62	63	45	64	110	64	46	139	83	126	76	87	192	105	271
gene31182_106569958	1.34067	0.943639	0.00182739	0.0285766	27	30	22	40	22	72	40	27	59	85	95	30	73	190	81	644
gene5717_106596630	1.16245	1.68038	0.00184301	0.0287834	56	28	52	82	47	115	109	26	113	102	135	89	133	148	104	171
gene28921_106567965	1.46644	-0.24195	0.00184571	0.0288055	16	18	8	5	20	21	20	11	28	34	27	27	26	54	14	79
gene23392_106562530	1.49795	-0.244957	0.00184656	0.0288055	10	16	7	13	9	30	22	12	35	34	33	14	25	106	29	214
gene36362_106575281	1.14782	1.12317	0.00184743	0.0288055	41	35	38	34	52	88	48	37	60	109	52	74	60	120	58	96
gene50469_106588895	1.11886	1.2395	0.00185365	0.0288866	44	38	42	39	83	113	54	85	85	107	50	76	115	64	103	117
gene48319_106587087	1.34677	1.17068	0.00186214	0.0290033	20	41	28	50	44	109	32	30	83	128	48	58	103	125	77	134
gene2090_106561770	1.45096	0.738514	0.0018659	0.029046	10	25	25	36	31	73	21	35	69	77	59	32	62	151	45	144
gene3845_106578696	2.20053	-0.664391	0.00188249	0.0292519	0	6	11	5	3	12	22	4	36	16	36	6	43	21	42	142
gene15343_106608487	1.09737	1.11792	0.001894	0.0294037	31	32	44	43	31	66	33	29	84	69	75	62	62	160	56	312
gene12882_106606227	1.34654	0.863623	0.00191713	0.0296679	15	34	29	33	37	65	51	26	79	73	69	33	45	97	49	118
gene31505_106570370	1.08876	2.28849	0.00191746	0.0296679	89	71	55	135	94	140	82	75	196	207	150	108	181	272	144	284
gene4792_106586800	1.3807	0.331883	0.00191826	0.0296679	15	14	22	23	19	77	25	4	55	56	38	25	34	94	65	124
gene468_106583292	1.9482	-0.333469	0.00192425	0.0297326	2	7	13	11	24	45	19	18	34	56	14	13	58	68	18	49
gene15290_106608455	1.1736	1.58716	0.0019261	0.0297326	35	81	44	44	58	205	153	93	81	141	113	77	178	186	67	185
gene44299_106583079	1.17705	2.21442	0.0019266	0.0297326	68	96	69	84	128	242	85	57	143	286	85	127	100	227	138	247
gene45865_106584593	3.50936	2.54992	0.00193695	0.0298763	24	22	32	26	21	27	31	579	4	12	23	1078	30	19	19	10
gene51278_106589725	1.00052	2.15018	0.00194105	0.0299074	79	112	61	79	89	119	108	71	181	160	147	100	155	234	156	411
gene1176_106606107	1.0091	2.3653	0.00194502	0.0299423	80	99	82	120	180	162	125	138	198	229	149	109	177	239	220	465
gene36734_106575651	1.52248	0.00750622	0.00194676	0.0299471	21	16	12	6	16	15	20	8	30	60	28	23	19	29	15	32
gene20188_106613191	1.02768	1.76722	0.00194842	0.0299566	61	77	49	62	78	84	73	83	96	161	104	92	109	167	96	172
gene40220_106579291	1.15359	1.34897	0.00195809	0.0300568	43	50	38	43	45	90	73	38	69	114	112	51	85	231	74	379
gene7420_106601140	1.09996	1.90953	0.00196004	0.0300708	56	86	51	73	78	147	133	76	119	186	125	78	105	190	91	261
gene19663_106612621	1.11941	1.74074	0.00196232	0.0300889	97	51	41	47	42	112	61	45	101	84	158	112	62	101	90	80
gene18558_106611569	1.36661	0.863698	0.00197665	0.0302608	20	35	31	24	34	57	39	33	70	81	77	27	56	89	47	105
gene17221_106610340	1.07348	1.63394	0.00198869	0.0304289	49	45	53	73	87	95	68	40	67	122	122	107	95	136	113	121
gene401_106579076	1.64894	-0.0710846	0.00199525	0.030513	9	8	11	20	16	42	23	15	25	63	31	17	31	75	23	75
gene31205_106569939	1.06387	1.28411	0.00200874	0.0306702	31	43	44	54	50	105	61	43	77	73	88	87	86	145	76	468
gene10091_106603488	1.27288	0.573554	0.00201106	0.0306882	22	22	19	31	25	40	49	15	70	52	49	32	28	92	72	154
gene39503_106578414	1.60923	-0.308084	0.00201999	0.0307764	12	11	13	5	18	18	13	11	25	50	23	15	37	45	27	54
gene26414_106565567	1.1579	1.40922	0.00202631	0.0308399	36	50	37	58	53	83	59	37	90	126	92	53	80	123	86	107
gene11492_106604872	2.74842	-0.549096	0.00203291	0.030924	12	0	2	4	5	37	38	5	4	4	36	67	5	1	5	3
gene29516_106568442	1.21032	1.59537	0.00203978	0.030984	53	86	29	36	56	87	87	82	77	151	102	88	107	154	88	204
gene14364_100196095	1.57573	0.715175	0.00204031	0.030984	21	10	32	25	33	47	18	26	42	117	42	38	35	103	51	162
gene4934_100194872	1.57324	0.650175	0.00204118	0.030984	14	24	21	26	20	33	29	12	91	29	83	24	35	103	39	324
gene48680_106587367	1.46436	2.03546	0.00205229	0.0310784	116	33	20	79	106	110	142	50	170	227	109	91	121	295	90	453
gene28442_106567294	1.29769	0.781389	0.00206222	0.0311714	25	27	22	34	41	52	28	20	73	84	47	33	67	84	37	97
gene31769_106570634	1.22189	0.845199	0.00207895	0.0314077	27	31	28	31	34	70	43	20	54	96	49	46	75	114	69	120
gene19225_106612209	1.42693	0.187589	0.00208447	0.0314705	22	16	12	16	36	50	21	21	36	59	45	18	51	90	46	98
gene9075_106602539	1.28715	0.905374	0.0020853	0.0314705	21	24	27	46	29	53	31	11	68	73	80	38	66	121	40	283
gene35773_100194500	2.38329	2.93381	0.00209634	0.0315967	115	39	56	68	108	262	40	46	990	196	34	43	417	1011	251	475
gene35028_106573888	1.67006	-0.0196851	0.00212236	0.0319289	10	11	17	11	11	32	20	10	23	35	70	14	31	92	16	245
gene19754_106612535	1.12117	5.08618	0.00213828	0.0321179	486	749	294	906	195	952	433	215	597	764	993	2413	682	745	876	586
gene35374_106574325	1.14967	2.03109	0.00216287	0.0324363	47	108	64	63	81	148	119	60	145	185	153	76	126	259	144	271
gene41682_106580585	1.58055	0.572567	0.00217002	0.0324965	28	10	25	17	35	38	58	32	106	27	41	41	65	33	53	50
gene34064_106572917	1.52103	-0.600743	0.00217029	0.0324965	6	7	12	9	16	27	15	12	25	20	28	16	19	43	33	45
gene46805_106585413	1.78936	-0.212483	0.00217507	0.0325023	5	14	11	10	10	32	21	7	39	23	55	8	21	49	24	70
gene10137_106603452	1.4923	-0.606289	0.00220703	0.0329434	14	8	6	7	3	14	20	9	28	21	26	13	21	48	8	130
gene9430_106602881	1.18963	2.08352	0.00221215	0.0329856	65	76	66	80	76	107	96	75	209	199	112	63	147	290	92	233
gene4141_106581966	1.22625	1.00842	0.00221598	0.0330254	19	31	27	54	48	68	47	42	63	87	68	58	64	136	94	120
gene37467_106576425	1.5255	-0.412743	0.0022197	0.033058	6	17	3	14	12	23	2	7	27	26	27	23	40	61	24	85
gene44166_106583003	1.41927	0.577974	0.00222294	0.0330631	19	9	22	37	13	32	32	13	59	58	60	33	65	76	37	75
gene47372_106586143	1.11397	2.11877	0.00222427	0.0330631	76	65	69	95	132	158	79	98	178	212	124	75	140	256	127	281
gene39886_106578792	1.69145	-0.304099	0.0022322	0.0331467	16	5	4	15	26	36	19	22	21	39	42	13	33	57	27	21
gene44852_106583653	1.1119	2.13068	0.00223501	0.0331598	110	52	39	111	32	198	82	59	124	134	194	146	54	125	111	407
gene18232_106611291	1.39264	0.660446	0.0022354	0.0331598	14	17	17	46	37	64	20	21	72	56	44	50	89	131	54	146
gene31488_106570358	1.80479	0.108038	0.00225678	0.0334225	4	20	19	7	8	21	21	17	57	34	55	13	49	88	17	194
gene21765_106560983	1.56566	0.389223	0.00225778	0.0334225	10	19	23	18	13	25	31	24	38	70	64	16	20	84	37	170
gene13201_106606551	1.23024	2.82694	0.00226443	0.0334865	56	148	128	138	129	215	236	106	401	220	258	111	252	440	165	1105
gene38741_106577621	2.38442	-0.746933	0.0022661	0.0334865	7	2	5	5	1	4	4	4	45	2	37	6	2	104	12	153
gene26209_106565346	1.46297	1.30466	0.00226669	0.0334865	44	50	26	26	119	319	39	103	70	186	61	39	114	322	48	417
gene35776_106574687	1.1423	0.735236	0.0022731	0.0335627	42	22	24	25	40	56	32	21	54	52	61	56	30	77	50	123
gene47987_106586779	1.4117	0.175524	0.00227988	0.0335936	18	14	22	11	17	26	34	18	55	37	44	20	47	84	29	149
gene12303_106605606	1.17395	1.63134	0.00229539	0.0337991	45	54	47	64	65	113	70	51	92	165	112	55	122	182	106	294
gene24792_106563931	1.54357	0.127658	0.00229839	0.0337991	3	27	11	18	29	25	13	22	40	39	42	34	45	73	42	115
gene12700_106606048	1.7914	0.00798751	0.00229963	0.0337991	4	15	14	14	11	17	26	15	67	32	38	10	41	55	21	298
gene6061_106598526	1.69108	-0.106993	0.00230089	0.0337991	9	14	9	14	7	35	17	22	45	23	56	9	21	84	28	199
gene44315_106583060	1.20494	1.49074	0.00231098	0.0339299	27	49	48	62	50	125	78	28	58	135	117	78	162	175	107	261
gene8145_106601779	1.48653	-0.329852	0.00231556	0.0339797	12	5	10	16	10	38	10	34	31	32	16	30	45	30	58	19
gene43162_100194685	1.36309	0.532127	0.00231998	0.0340271	21	24	9	34	30	53	27	41	48	54	68	31	65	122	44	250
gene33633_106572480	1.32559	1.33457	0.00233934	0.0342936	39	29	35	55	31	65	64	26	97	95	129	33	106	115	96	521
gene19777_106612902	1.43958	2.40362	0.00234928	0.0344171	174	55	37	60	245	375	262	175	160	363	144	103	203	212	156	423
gene23134_106562299	1.59486	0.416474	0.00235017	0.0344171	21	13	20	17	19	36	25	13	69	66	46	11	40	117	60	130
gene14029_100195757	1.01542	3.31424	0.00235991	0.0344893	160	205	155	219	161	440	165	120	251	608	270	205	308	460	321	526
gene35732_100270807	1.4049	0.97985	0.00236152	0.0344952	16	41	23	38	22	106	58	36	99	57	91	32	80	75	71	236
gene20393_106613380	1.26027	0.151565	0.00236309	0.0345006	16	13	18	22	27	29	29	17	40	46	36	27	33	52	43	40
gene31969_106570828	1.32997	-0.117006	0.00236724	0.0345388	13	18	10	14	16	21	34	19	37	22	36	29	33	35	23	86
gene20707_106613686	1.151	2.05861	0.00236932	0.0345388	59	86	46	98	85	134	84	78	114	176	204	77	128	274	124	301
gene20163_106613153	1.06174	2.66506	0.00238325	0.0347242	116	155	77	115	168	301	157	126	175	375	156	151	226	411	191	312
gene14799_106607991	1.20773	1.85078	0.0023931	0.0348147	67	62	67	45	50	96	103	52	171	160	114	52	131	204	95	359
gene3750_106578066	1.07368	2.33557	0.0023962	0.0348244	66	95	73	128	92	178	129	54	141	261	171	109	159	303	111	363
gene47857_106586624	1.41331	-0.131686	0.00239758	0.0348268	13	10	10	19	29	35	25	8	23	45	21	36	26	50	28	44
gene2222_106562987	1.58911	-0.6457	0.00241112	0.0350059	4	14	7	7	6	18	13	7	19	26	30	12	18	30	15	52
gene37850_106576836	1.315	-0.050334	0.00241644	0.0350364	14	14	13	17	25	48	17	14	25	46	31	28	13	37	30	75
gene43096_100194856	1.63529	0.177756	0.00241656	0.0350364	6	16	15	21	16	25	22	18	37	46	67	13	33	110	30	137
gene3755_106578012	1.47169	3.64284	0.00241689	0.0350364	169	355	171	53	94	304	355	134	765	338	567	162	499	427	386	2016
gene34531_106573404	1.88707	-0.76477	0.00242604	0.0351512	3	10	3	9	10	17	14	2	29	23	27	4	17	49	18	94
gene15362_106608508	1.53146	1.55523	0.00243451	0.0351898	55	48	36	29	47	50	33	46	190	53	153	33	50	364	44	595
gene12208_106605554	1.46279	1.20139	0.00243538	0.0351898	19	56	22	38	29	73	82	24	116	86	100	28	78	189	83	354
gene25441_106564595	1.63531	-0.0454346	0.00243606	0.0351898	7	20	4	19	15	35	28	15	51	29	39	19	32	68	22	108
gene21155_106560332	1.28609	0.348015	0.00243925	0.0352181	24	28	11	17	35	37	30	18	43	58	43	29	29	61	53	76
gene38869_106577776	1.26763	0.699481	0.00246262	0.0354839	24	20	23	36	28	44	57	25	81	53	55	33	68	72	77	104
gene26965_106566028	1.07557	1.76308	0.00246388	0.0354843	75	53	48	67	106	97	74	62	93	169	122	72	122	205	79	235
gene52253_106590714	1.454	-0.260826	0.00246554	0.0354905	10	7	11	18	14	25	15	11	28	41	21	24	31	46	23	39
gene14374_100196700	1.97995	0.193602	0.00248987	0.0357868	9	18	13	9	17	40	7	19	39	39	92	4	25	70	26	115
gene5998_106598065	1.22996	0.553642	0.00249949	0.0359069	19	30	27	18	35	45	23	20	40	68	52	39	42	98	45	138
gene51284_106589731	1.07621	2.66734	0.00250391	0.0359525	109	87	111	148	167	243	197	101	299	295	132	132	233	396	218	276
gene2408_106565020	1.29827	0.443633	0.00251531	0.0360801	13	24	20	27	20	36	44	116	44	63	50	29	30	80	42	162
gene28593_106567494	1.57951	-0.175745	0.00251812	0.0361018	7	17	13	9	9	22	8	8	37	34	42	11	18	88	15	129
gene40153_106579026	1.28951	0.0205695	0.00252019	0.0361018	16	12	13	21	23	37	16	13	39	36	38	23	31	72	31	67
gene46414_106585058	1.57311	-0.27638	0.00252247	0.0361018	5	18	8	12	15	18	20	9	33	21	46	15	34	41	45	99
gene19838_106612865	1.13562	1.92188	0.00253833	0.0362293	60	70	47	87	94	149	92	61	123	202	122	69	123	214	149	178
gene11766_106605178	1.7197	-0.367322	0.00253835	0.0362293	3	14	8	12	12	5	32	14	36	19	44	11	22	46	18	181
gene33727_100196207	1.58252	0.541563	0.00256414	0.0365247	13	26	23	16	8	35	39	14	81	39	75	15	57	126	44	565
gene26028_106565205	1.11222	1.6552	0.00256979	0.0365615	58	53	54	55	97	124	65	51	117	160	89	59	123	221	127	231
gene38323_106577185	1.37514	-0.190847	0.00257068	0.0365615	17	10	7	17	16	34	21	13	22	27	25	45	22	46	29	50
gene44153_106583015	1.24371	1.68551	0.00257155	0.0365615	34	55	63	57	90	121	99	83	106	194	83	64	123	200	103	321
gene14656_106607834	1.21315	1.33946	0.00258654	0.0367524	44	52	28	45	41	73	58	36	98	130	77	42	66	169	62	128
gene21394_106560566	1.27182	0.126669	0.00260157	0.0369477	17	12	23	15	21	21	55	18	31	45	37	34	45	51	25	32
gene39349_106578247	1.09963	1.48963	0.00262607	0.0372262	53	49	35	61	51	85	73	41	75	144	93	66	62	143	62	129
gene51070_106589541	1.21015	0.701614	0.00263475	0.0373042	33	23	30	20	39	34	31	28	72	47	64	37	71	88	63	85
gene31231_100195718	1.35977	0.521142	0.00263708	0.0373042	12	25	23	26	11	34	58	29	55	54	66	24	61	117	55	216
gene10235_100196019	1.08655	1.52371	0.00264901	0.0374545	39	66	56	41	47	104	57	42	93	103	125	65	70	102	77	131
gene19121_106612119	1.23727	0.276076	0.00267176	0.0377182	20	19	15	23	43	46	34	28	29	60	34	40	47	59	42	90
gene39529_106578448	1.05487	1.04697	0.00267521	0.0377319	38	44	32	33	57	74	60	24	64	87	70	52	66	80	90	128
gene19665_106612618	1.35163	0.460169	0.00268055	0.0377887	20	31	11	22	38	55	21	19	52	52	63	23	41	89	30	301
gene29815_106568720	1.08706	1.42093	0.00269155	0.0379251	54	50	33	53	55	112	58	45	109	110	86	53	90	217	105	525
gene30583_106569489	1.51574	0.283873	0.00270091	0.03803	9	23	17	18	16	13	42	12	63	48	46	15	35	58	30	105
gene49667_106588213	1.10901	1.57164	0.00270912	0.0380978	46	34	59	67	74	122	71	41	77	141	103	81	124	175	103	186
gene32489_106571305	1.0489	1.51174	0.00271337	0.0381389	54	62	39	51	79	99	56	45	99	115	107	58	86	134	50	235
gene2800_106568988	1.19879	0.563916	0.00272837	0.0383308	19	20	26	31	21	51	43	26	49	51	63	36	38	106	57	85
gene9250_100286453	1.12763	1.76763	0.00273117	0.0383386	54	68	73	40	80	107	74	33	123	140	138	61	101	225	132	253
gene12628_100196477	1.52499	1.06549	0.00273251	0.0383386	19	44	26	29	39	73	36	19	52	167	47	38	52	108	44	99
gene32006_106570858	1.27425	0.190807	0.00273427	0.0383386	11	17	24	18	17	37	35	11	38	41	45	30	33	51	24	45
gene25376_106564527	1.05459	1.92549	0.00274073	0.0383917	41	100	66	66	59	83	108	73	155	109	144	101	133	150	110	267
gene39635_106578544	1.13344	1.66431	0.00274351	0.0384118	46	49	48	76	48	82	68	74	110	154	107	59	107	217	92	202
gene47953_106586702	1.04835	2.05158	0.00274727	0.0384457	73	78	49	102	56	120	97	55	131	194	145	85	97	213	109	256
gene51330_106589775	1.27277	0.405784	0.00275762	0.0385529	16	30	20	17	25	48	48	36	42	63	46	29	52	52	36	55
gene38671_106577565	1.17794	1.43919	0.00275992	0.0385663	47	57	36	44	53	112	46	60	93	151	77	49	76	134	79	165
gene46515_106584974	1.3189	0.911948	0.0027735	0.0386806	16	51	29	21	46	60	49	32	71	90	54	47	65	115	103	114
gene13471_106606831	1.29907	1.80939	0.00277588	0.038695	33	65	57	68	64	89	81	68	175	107	165	45	136	266	112	524
gene42179_106581034	1.59148	-0.453268	0.00280628	0.0390857	10	9	11	7	11	22	8	8	17	27	46	11	27	60	13	116
gene3470_106575133	1.01447	2.41059	0.00280693	0.0390857	69	109	93	120	64	123	129	77	192	206	214	96	176	333	118	317
gene13171_106606519	1.28498	0.444619	0.0028126	0.0391307	14	24	15	32	30	27	29	29	37	50	64	35	39	93	52	121
gene32908_106571747	1.22619	1.09487	0.00282691	0.0392536	35	32	42	30	60	104	36	46	66	126	53	48	85	139	67	117
gene26570_106565700	1.01129	2.24513	0.00283638	0.0393351	84	107	63	98	118	99	110	85	223	167	145	94	168	241	143	275
gene5723_106596690	1.27477	0.305754	0.00283689	0.0393351	29	9	21	18	40	47	38	37	40	37	45	46	39	49	38	30
gene50570_106589004	1.73827	-0.661217	0.00284963	0.0394466	3	6	8	12	8	15	25	15	28	25	28	7	17	35	21	53
gene31681_106570537	1.2111	0.867506	0.00285043	0.0394466	37	27	27	29	37	54	39	32	66	59	90	33	46	104	55	153
gene17589_106610635	1.15113	0.42957	0.00285492	0.0394897	28	22	18	22	22	35	21	17	43	55	32	49	51	65	42	72
gene43625_106582462	1.84857	1.66421	0.00286197	0.0395681	7	25	15	105	16	18	71	9	75	94	155	172	97	98	69	68
gene43252_106582050	1.03952	1.38608	0.00286457	0.0395849	44	55	46	43	45	105	45	28	92	105	92	57	103	168	45	168
gene12323_106605669	1.51858	0.00162974	0.002874	0.0396449	9	14	17	14	28	28	30	20	37	50	41	12	37	79	39	98
gene43199_100196806	1.56854	0.61891	0.00288293	0.0397047	17	24	26	16	20	28	4	17	59	49	100	14	47	97	46	105
gene9993_106603569	1.22648	3.04045	0.00288594	0.039727	65	157	130	196	134	191	292	65	420	379	233	116	153	552	136	920
gene12277_106605624	1.38095	0.204667	0.00290112	0.0398403	6	19	22	20	14	28	29	11	41	53	31	34	23	34	21	119
gene951_106603258	1.26674	0.314967	0.00290589	0.0398684	15	24	16	23	33	37	33	23	56	49	34	29	51	77	32	84
gene39799_101448051	1.42115	2.47501	0.00290733	0.0398684	63	99	65	111	42	114	156	73	385	162	207	47	108	711	149	1044
gene15262_106608442	1.25786	1.56141	0.00290993	0.039885	61	52	32	49	43	58	44	69	169	95	39	108	149	90	110	74
gene47395_106586162	1.38201	1.64611	0.00292141	0.0400232	45	43	62	40	117	256	81	31	129	210	54	53	119	275	104	233
gene23508_106562659	1.55692	-0.136638	0.00292597	0.0400498	9	15	13	11	9	18	36	9	42	44	31	10	27	73	21	111
gene3730_106577561	1.6806	-0.382013	0.00296403	0.0404314	8	9	15	5	8	16	11	20	32	36	32	8	31	43	28	77
gene51421_100196526	1.23893	0.50295	0.00296531	0.0404314	22	33	19	17	18	42	33	24	39	71	48	34	80	62	51	48
gene29598_106568520	1.34832	-0.420053	0.00296844	0.0404482	8	11	10	14	9	16	17	6	27	26	22	24	27	46	25	21
gene19619_106612654	1.53823	-0.032502	0.00297058	0.0404482	8	28	8	9	16	29	23	17	41	45	33	18	43	61	27	182
gene15882_106608980	1.09105	1.40882	0.00298477	0.040581	53	47	31	57	65	109	58	47	57	129	96	75	116	151	116	150
gene44786_106583602	1.05123	1.16556	0.00299461	0.040657	46	41	27	47	59	65	55	40	66	91	84	56	84	141	83	98
gene3758_106578340	1.61621	-0.376527	0.0029979	0.0406824	8	12	8	11	8	41	14	7	45	27	27	8	28	33	24	155
gene50086_106588550	1.02667	1.68365	0.00300243	0.0407172	54	46	68	64	80	90	99	54	118	135	98	75	110	178	115	238
gene23270_106562419	1.08633	2.1524	0.00300536	0.0407172	47	88	85	94	67	100	140	58	174	180	166	80	128	279	105	295
gene4657_106588087	1.19372	4.31336	0.00300615	0.0407172	219	288	257	594	310	472	403	209	1176	338	915	340	729	1027	492	2921
gene33303_106572153	1.3058	0.364747	0.00302488	0.0409436	18	21	8	33	33	103	70	54	50	46	43	37	54	73	49	94
gene14105_106607305	1.1227	1.5701	0.00302572	0.0409436	48	51	48	59	45	84	78	34	81	171	83	67	99	153	121	141
gene23495_106562638	1.06923	2.05209	0.0030319	0.0410079	48	90	84	73	78	116	116	55	166	170	142	79	125	208	117	281
gene27787_106566750	1.2332	0.745941	0.00305565	0.0412513	29	25	19	36	35	51	24	27	66	72	61	29	43	110	51	182
gene48069_106586814	1.09606	2.09379	0.00308302	0.0415871	73	107	61	63	67	106	73	83	159	227	107	84	138	202	129	191
gene1408_106608514	1.74176	1.79121	0.00308343	0.0415871	42	75	14	49	176	117	108	21	242	187	26	70	126	147	417	244
gene7886_106601509	1.40928	0.945893	0.0030919	0.0416526	32	28	15	41	41	105	55	34	58	134	42	39	70	81	47	89
gene3458_106574957	1.26398	0.567677	0.00309264	0.0416526	26	18	20	30	42	71	37	31	51	79	39	33	50	95	67	58
gene1897_106613841	1.34488	-0.119015	0.00309774	0.0416881	14	9	16	15	37	39	26	16	35	43	22	24	51	47	33	50
gene5016_106590330	1.44093	0.409195	0.00309819	0.0416881	12	29	12	24	11	43	35	13	67	39	60	20	46	74	43	155
gene40187_100526824	1.56103	0.2087	0.00310847	0.0417872	12	25	17	8	11	28	20	12	22	54	68	21	28	86	26	168
gene26928_106566059	1.03333	1.71522	0.0031271	0.0419857	59	61	48	71	80	106	68	44	115	152	102	67	106	201	91	256
gene32964_106571799	1.06837	0.677225	0.00312762	0.0419857	31	28	22	31	25	42	39	25	54	54	57	45	42	100	51	133
gene50932_106589418	1.10821	2.04218	0.00313677	0.0420494	79	88	43	83	64	167	68	51	189	180	117	71	153	272	97	272
gene21684_106561134	1.20071	1.48273	0.00313987	0.0420713	45	39	37	66	53	109	52	27	75	144	117	48	79	128	97	180
gene11899_106605265	1.30313	0.634994	0.00315333	0.0421532	22	26	18	31	23	19	38	17	54	89	28	43	37	83	54	68
gene40374_106579159	1.02113	1.63838	0.0031564	0.0421746	69	71	41	48	53	105	68	59	83	116	138	76	84	179	68	480
gene33160_106572269	1.01844	1.92874	0.00315948	0.042196	50	83	58	88	60	138	125	40	148	98	165	95	116	268	111	252
gene30643_106569526	1.20677	1.27201	0.00317161	0.0423186	55	42	49	14	69	74	54	47	74	97	88	73	80	158	100	114
gene19420_106612397	1.40712	-0.268818	0.00317336	0.0423222	9	10	9	19	9	29	16	8	34	33	30	15	22	34	21	26
gene21565_106560789	1.13867	0.666115	0.00319269	0.042501	22	28	23	34	47	58	36	27	40	70	51	51	58	73	55	81
gene45981_106584718	1.13708	1.64465	0.00321907	0.0427964	69	33	74	38	85	102	51	42	127	94	128	76	94	108	75	151
gene34451_106573317	1.0698	1.36454	0.00321936	0.0427964	41	49	37	56	84	80	70	29	91	117	79	56	86	159	86	184
gene24342_106563451	1.44378	-0.416395	0.00323987	0.0430491	7	10	11	13	12	19	20	12	28	20	38	15	20	58	15	110
gene20711_106613687	1.14714	1.56032	0.00324894	0.0431297	36	71	39	57	59	79	80	58	142	103	101	54	114	125	81	305
gene21989_106561159	1.46551	-0.0148616	0.00325081	0.0431346	13	9	15	18	24	39	24	16	37	36	51	13	46	84	18	134
gene18984_106611981	1.04418	2.44397	0.00326094	0.043229	104	120	93	80	168	277	75	87	129	329	132	142	212	280	157	267
gene9010_106602581	1.55006	0.491223	0.00326819	0.043305	5	19	21	31	9	27	25	18	64	36	74	28	20	369	34	133
gene7835_106601460	1.43054	0.399936	0.00327481	0.0433527	15	18	21	22	32	82	19	24	33	93	31	28	40	53	47	50
gene25626_106564952	1.3417	0.137184	0.00329724	0.0435892	16	23	15	12	20	24	28	18	28	44	57	21	24	78	27	151
gene2374_106564755	1.22477	0.987794	0.00330271	0.0436414	23	25	30	51	40	59	28	29	81	86	62	42	54	149	70	121
gene14613_106607801	1.4594	0.478913	0.00331868	0.0438136	22	14	17	27	32	59	26	23	75	66	39	16	57	92	54	73
gene31184_100137045	1.25072	0.494052	0.00332329	0.0438528	16	28	26	19	27	34	28	26	48	58	57	28	46	140	51	340
gene30908_106569780	1.4543	0.500668	0.00333013	0.0439228	14	29	22	16	8	44	31	18	32	69	78	21	43	90	39	285
gene4077_106580940	1.56411	0.42227	0.00333838	0.0440113	10	28	11	24	21	45	40	20	76	31	66	19	50	108	36	290
gene40030_106578920	1.04184	2.16117	0.00335206	0.0441714	89	63	66	108	40	146	68	36	210	152	153	82	251	304	172	304
gene41447_106580333	1.15903	0.623395	0.0033697	0.0442772	24	18	31	29	32	59	32	33	67	49	41	49	65	94	71	114
gene3078_106572029	1.74746	-0.249249	0.0033709	0.0442772	16	18	1	6	6	33	28	62	27	23	54	17	45	82	38	34
gene23672_106562827	1.22378	1.64603	0.00337334	0.044289	37	65	37	69	42	81	58	29	128	167	86	51	119	137	73	324
gene2792_106568903	1.03411	1.89915	0.00337906	0.0443438	56	56	78	79	99	139	95	89	119	179	117	82	106	143	174	277
gene2033_106561252	1.25458	0.401235	0.00338649	0.0443699	22	19	26	16	23	43	23	18	32	62	54	31	42	153	51	83
gene44415_106583158	1.01587	1.98399	0.00339327	0.0444286	78	72	76	64	55	91	79	71	125	185	142	73	108	268	101	294
gene44063_106582895	1.29697	2.56731	0.00341009	0.0445674	98	86	116	80	85	233	175	121	141	467	133	99	203	403	161	324
gene49735_106588506	1.12134	0.950244	0.00341354	0.0445921	39	33	29	32	36	80	44	27	69	88	63	38	65	98	49	84
gene27810_106566728	1.12859	0.696469	0.00343549	0.0448585	18	26	32	33	35	53	41	26	61	51	50	54	46	88	69	132
gene30520_106569423	1.4689	-0.241566	0.00343979	0.0448942	7	13	16	10	15	23	18	11	23	29	48	16	25	83	17	168
gene40710_106579586	1.81557	0.505489	0.00344368	0.0449207	10	30	11	17	14	72	24	14	36	130	32	15	37	141	31	105
gene33818_106572666	1.25071	2.30586	0.00344602	0.0449207	113	77	71	67	111	274	91	71	105	321	199	68	163	228	148	432
gene48536_106587194	1.15458	1.07393	0.00344824	0.0449207	35	35	28	45	51	71	54	42	71	109	62	42	76	134	62	125
gene39580_106578485	1.02651	1.41486	0.00346141	0.0450074	43	45	43	62	56	82	70	61	106	105	77	64	94	186	114	205
gene5497_106594609	1.03826	1.27691	0.00347528	0.0450905	40	43	52	38	48	50	51	37	106	77	75	62	98	130	64	333
gene2474_106565595	1.24309	0.0313761	0.00348237	0.0451455	13	25	14	12	28	23	22	15	34	33	41	28	20	57	30	57
gene14710_106607879	1.2438	0.936852	0.00350824	0.0453745	23	26	20	55	35	44	43	52	54	88	74	47	69	124	42	48
gene46140_106584868	1.24418	0.175252	0.00352264	0.0455099	18	22	19	12	35	35	32	33	45	36	46	24	43	45	61	26
gene4219_106582456	1.80911	-0.283061	0.00353346	0.0455825	4	14	3	17	11	21	23	41	41	12	51	15	44	92	7	243
gene20154_106613144	1.50438	0.884994	0.00353386	0.0455825	28	33	14	31	26	160	28	131	107	100	25	33	100	36	51	24
gene9911_106603371	1.16419	0.664217	0.00354186	0.0456509	27	31	22	26	33	59	27	32	56	64	62	30	50	81	36	98
gene40817_106579709	1.16526	1.68561	0.00354712	0.0456918	50	38	47	84	83	109	102	70	138	149	92	60	103	237	110	290
gene47063_106585817	1.1022	1.18864	0.00356119	0.0457704	38	42	33	46	58	51	88	47	69	119	67	50	93	91	54	105
gene17877_106611070	1.37849	-0.205709	0.0035705	0.0458695	13	9	11	17	22	35	16	17	24	35	42	16	20	42	31	39
gene48815_100196312	1.02121	2.35262	0.00359414	0.0461111	114	80	80	103	128	119	191	63	157	280	148	96	138	166	116	321
gene42514_106581366	1.0105	1.22234	0.00360495	0.0462085	29	49	41	50	90	67	93	68	79	63	86	79	72	125	87	137
gene36207_100194991	1.28038	-0.0796957	0.00363149	0.0464448	13	16	9	20	15	24	31	10	33	36	36	21	31	42	31	136
gene1767_106612465	1.11415	1.99544	0.0036368	0.0464866	49	66	81	81	64	94	92	45	144	130	201	66	92	275	109	423
gene25802_106564803	1.25887	1.46348	0.00366057	0.0466506	34	47	26	73	69	148	48	34	92	159	81	51	125	193	98	211
gene37949_106576755	1.1329	0.7971	0.0036606	0.0466506	27	25	38	27	35	43	54	23	71	52	65	44	75	121	73	160
gene18481_106611523	1.04566	1.23412	0.00367174	0.0467718	37	48	30	54	48	72	37	32	86	86	86	53	98	219	59	279
gene10449_106603899	1.13862	1.73151	0.00367632	0.0468095	37	80	54	58	70	86	78	51	142	109	144	56	106	221	103	599
gene15210_106608391	2.16093	-0.963647	0.00368205	0.0468501	2	8	6	2	3	9	9	3	9	26	37	2	6	25	9	15
gene10102_106603477	1.07841	0.939738	0.00368684	0.0468809	32	39	35	28	34	80	49	66	66	86	53	49	85	130	84	148
gene43922_106582755	1.19012	0.158504	0.00371569	0.0471632	13	19	14	26	26	35	45	18	32	40	38	38	33	54	61	45
gene15499_106608684	1.04668	1.97979	0.00374349	0.047433	62	97	53	75	73	111	77	54	129	193	132	73	138	261	115	278
gene35872_106574791	1.06148	4.06391	0.00375181	0.0474964	394	283	172	385	271	463	435	299	759	585	739	178	702	992	481	1131
gene8989_106602532	1.72559	0.190084	0.0037625	0.0476107	9	19	2	27	32	59	17	9	40	76	25	26	43	69	39	48
gene40932_100136388	1.81288	-0.0258731	0.00377198	0.0476524	15	13	7	11	17	65	61	44	6	17	71	52	18	8	40	11
gene23928_106563033	1.51999	-0.46038	0.00377455	0.0476524	4	13	12	9	20	27	24	21	25	40	21	13	18	42	33	79
gene45514_106584284	1.38732	-0.220029	0.00377551	0.0476524	13	10	15	11	12	25	29	22	21	42	36	17	18	39	19	28
gene39644_106578551	1.13526	1.14023	0.00378271	0.0477075	35	44	35	37	47	76	39	31	95	88	77	36	78	162	63	160
gene11453_106604794	1.07541	1.89273	0.00378679	0.0477075	54	75	57	79	49	85	98	45	154	150	136	58	127	274	109	366
gene10601_100380654	1.35172	0.390754	0.00379264	0.0477602	23	26	8	23	5	19	20	19	35	23	68	56	31	57	37	61
gene3525_106575707	1.51903	-0.192255	0.00379784	0.0477866	13	14	14	6	20	30	14	15	39	37	36	9	31	39	23	71
gene50814_106589326	1.02628	1.23954	0.00379806	0.0477866	41	50	35	45	54	87	57	49	72	100	87	52	83	128	70	188
gene31788_106570650	1.30722	1.70863	0.00380218	0.0478174	37	63	34	75	40	82	41	28	145	192	69	53	156	278	77	168
gene29220_106568238	1.1372	0.678849	0.00381103	0.0478868	28	21	26	33	34	41	24	34	62	62	55	34	56	90	51	76
gene49899_106588354	1.48805	0.336552	0.00381558	0.0479229	12	26	15	18	12	27	42	16	50	52	64	12	41	78	41	231
gene33388_106572080	1.10244	0.672387	0.00382694	0.0480194	21	37	30	21	23	35	35	21	54	51	58	48	48	84	41	147
gene47680_106586448	1.17758	0.20924	0.0038362	0.0480194	18	15	19	23	19	20	31	14	47	29	39	38	44	96	16	127
gene44702_106583449	1.46732	0.648883	0.00383711	0.0480194	20	20	32	17	33	28	28	33	98	48	58	18	66	141	20	184
gene10660_106604089	1.32406	1.86838	0.00384146	0.0480194	78	79	62	13	105	296	201	87	160	166	100	91	199	201	150	125
gene42043_106580879	1.07803	1.48479	0.00384169	0.0480194	35	66	44	53	31	108	102	32	52	94	127	104	155	225	131	82
gene6035_106598377	1.16167	2.19525	0.00384975	0.0480992	69	71	62	113	75	217	83	56	69	232	222	109	132	281	129	273
gene46768_100380332	1.13	2.31274	0.00385272	0.0481023	77	95	57	120	114	238	122	74	110	318	140	112	145	304	130	282
gene45289_100194948	1.39526	0.723545	0.00385947	0.0481404	29	22	19	29	21	31	51	22	50	61	102	19	54	116	59	115
gene18116_106611175	1.05938	1.21325	0.00385976	0.0481404	38	41	34	52	47	73	62	33	97	80	82	48	94	155	64	237
gene33840_106572689	1.25629	0.782761	0.00388528	0.0483955	35	28	20	28	7	33	32	16	74	88	44	29	71	90	34	39
gene50981_106589464	1.26704	-0.151528	0.00389147	0.0484089	13	16	14	12	27	34	22	13	39	33	25	22	41	54	33	111
gene39142_106578008	1.36189	-0.215485	0.00389169	0.0484089	12	7	10	21	20	25	21	8	22	32	38	24	24	32	21	122
gene34436_106573304	1.02598	2.68233	0.00389244	0.0484089	79	139	96	158	196	251	160	74	134	353	214	161	234	335	243	356
gene31386_106570254	1.2138	0.46157	0.00389479	0.0484089	20	20	19	30	10	31	29	13	50	67	38	30	29	50	38	43
gene40985_106580184	1.07867	2.03623	0.00393976	0.0488981	116	77	37	68	85	179	81	51	151	199	94	109	186	245	135	245
gene38575_106577477	1.10872	1.96711	0.00394098	0.0488981	59	109	59	49	96	203	70	115	155	158	152	64	250	183	113	455
gene41175_106580024	1.3919	-0.048821	0.00394745	0.0489377	15	7	10	24	19	17	35	10	28	45	36	23	34	48	28	55
gene20781_106613755	1.97024	-0.608451	0.00395872	0.0489832	1	10	2	14	4	12	17	12	40	11	34	10	34	26	31	85
gene23966_106563134	2.0999	-0.607052	0.00395877	0.0489832	4	11	6	4	7	1	2	5	36	3	49	9	8	47	7	76
gene14638_106607820	1.25706	0.635387	0.00395979	0.0489832	17	30	32	19	21	60	43	34	48	78	53	33	33	90	35	93
gene6950_106600628	1.09064	1.25284	0.00396219	0.0489918	37	39	36	55	48	67	49	36	94	84	96	44	70	99	68	107
gene7199_106600891	1.31588	0.0613681	0.00397008	0.0490196	9	18	12	24	21	40	27	20	35	46	36	24	46	67	29	134
gene52028_106590494	1.34543	-0.302063	0.00401738	0.0495343	7	14	13	13	21	23	7	6	31	33	26	18	29	66	44	55
gene19829_106612873	1.12914	1.15813	0.00402437	0.0495762	26	62	39	26	49	91	55	49	78	92	55	76	117	116	76	91
gene36732_106575650	2.22889	0.635558	0.00402502	0.0495762	14	9	12	24	17	203	17	43	22	175	47	4	28	62	27	41
gene3601_106576536	1.37411	-0.32279	0.00405445	0.0497956	9	12	7	18	14	29	22	13	28	39	19	21	24	33	25	24
gene5037_106590493	1.02494	1.52146	0.00405499	0.0497956	69	28	45	67	86	64	50	33	102	85	94	100	104	4	51	107
gene20892_106613851	1.31491	0.116198	0.00405754	0.0498057	10	16	21	18	30	46	33	35	28	58	34	27	58	115	55	123
gene20966_106613915	1.11503	1.69766	0.00406246	0.0498447	55	51	56	64	95	140	77	60	94	196	77	72	133	148	90	142
gene21867_106560880	1.34297	-0.0840942	0.00407334	0.0499354	21	9	13	13	29	26	32	13	49	27	29	22	44	27	33	113

## Sheet: Sheet6
Ovary T4 vs T1 FDR<0.05
Downregulated genes = 240	logFC	logCPM	PValue	FDR	T1F1	T1F2	T1F3	T1F4	T2F1	T2F2	T2F3	T2F4	T3F1	T3F2	T3F3	T3F4	T4F1	T4F2	T4F3	T4F4
gene12824_106606168	-8.41723	-0.234391	1.18325e-05	0.000302129	106	0	67	0	8	117	103	0	94	106	97	0	0	0	0	0
gene41698_106580571	-6.85378	2.72253	6.83116e-10	1.93222e-07	36	1208	180	52	40	3	3	2	875	4	7	1	8	0	3	1
gene7074_106600732	-6.80265	0.467027	2.93508e-08	3.56295e-06	154	0	73	65	52	44	0	0	1	49	61	0	1	0	0	1
gene51112_106589568	-5.55295	3.71237	8.23145e-08	7.44768e-06	1557	18	31	1355	1214	2296	17	806	14	13	18	1210	17	18	8	15
gene44865_106583675	-5.43232	2.91891	8.01173e-07	4.21862e-05	944	20	655	13	7	2	12	3	5	2	4	8	23	9	2	4
gene34020_106572857	-5.0295	-0.645302	4.31083e-06	0.000146932	1	79	10	34	1	0	0	46	16	23	0	2	0	0	1	2
gene44790_106583604	-4.27357	1.22037	0.000107184	0.00159239	3	283	2	202	1	12	31	2	166	3	16	18	11	5	5	3
gene13290_106606641	-4.17078	0.965725	4.49399e-06	0.000151012	227	171	7	10	10	6	5	6	5	5	11	7	8	5	5	3
gene36787_106575691	-3.82802	-0.426512	1.26486e-05	0.000319328	36	57	45	2	0	44	5	1	36	36	56	6	2	0	6	1
gene10222_106603657	-3.78436	-0.0273548	2.62896e-05	0.000551785	18	4	128	31	20	2	4	7	4	6	4	3	5	3	1	4
gene24256_106563525	-3.73507	-0.535672	4.9946e-05	0.000895587	4	5	58	58	48	2	69	2	0	0	5	1	3	1	4	1
gene13221_106606566	-3.51424	0.267756	7.37696e-05	0.00120791	121	110	5	5	6	3	4	0	1	1	11	4	5	5	6	3
gene46263_106584961	-3.39501	-0.835506	9.19547e-07	4.66726e-05	35	23	26	16	1	0	1	42	1	1	1	0	8	0	1	0
gene10018_106603550	-3.32453	2.61599	0.000415696	0.00457718	940	10	295	16	45	34	28	34	22	9	15	35	25	34	41	18
gene925_106603539	-3.30727	1.13002	0.000580087	0.00596971	380	18	3	50	16	19	11	9	10	5	5	2	12	5	17	7
gene12667_106606014	-3.29861	1.34755	9.72206e-06	0.000263973	25	25	299	129	32	22	25	12	15	8	97	114	8	13	13	14
gene30855_106569735	-3.26704	1.28693	4.38076e-06	0.00014789	271	13	149	49	16	13	16	4	10	20	172	36	10	11	15	11
gene14702_106607883	-3.2151	1.13957	1.9095e-08	2.53497e-06	136	55	80	162	78	21	27	23	13	7	61	32	4	6	23	10
gene30965_106569843	-3.19408	3.91346	0.000320697	0.00373429	1587	110	1252	54	1353	11	118	899	6	129	1642	1211	89	115	5	106
gene4735_106587379	-3.11695	1.88179	0.00052704	0.00551338	685	30	19	30	19	29	523	361	17	14	373	21	19	19	14	26
gene45479_106584216	-3.0091	-1.00268	0.00818067	0.0437634	52	1	0	34	61	21	0	0	0	3	4	75	0	1	3	5
gene44612_106583390	-2.97556	0.481171	0.00261053	0.0186182	103	3	109	44	105	12	7	2	4	2	18	12	24	0	1	8
gene31209_106569941	-2.86454	3.04805	0.00737226	0.0405864	541	490	561	16	7	11	363	7	5	219	186	239	221	3	5	7
gene21167_106560345	-2.85702	-0.286588	0.00146325	0.0120663	10	2	90	39	8	66	10	2	5	5	97	92	9	4	6	1
gene15079_106608264	-2.77579	2.35592	0.00782545	0.0423667	4	56	816	33	16	30	16	30	21	16	16	114	14	18	66	36
gene33247_106572200	-2.75159	1.12269	5.64694e-05	0.000982784	61	34	256	41	542	18	10	15	18	11	73	169	11	28	11	9
gene23660_106562816	-2.74473	1.47074	0.000613438	0.00621632	293	10	202	19	237	268	10	7	14	14	13	487	12	21	24	17
gene51652_106590107	-2.74381	-0.926874	0.00423504	0.0268225	1	3	39	43	0	1	0	0	1	1	1	1	9	1	2	1
gene416_106583554	-2.70403	-0.642476	0.000203057	0.00261764	49	18	39	4	31	7	13	4	2	3	24	15	4	4	7	1
gene15789_106608890	-2.68801	1.48825	0.00028506	0.00340506	33	41	339	89	307	66	15	8	16	8	121	83	9	43	12	15
gene42389_106581239	-2.67832	1.91022	0.00783751	0.0424026	357	9	193	158	123	322	10	2	7	96	153	96	4	99	4	3
gene14703_106607881	-2.65744	3.0859	3.30055e-11	1.70252e-08	450	191	421	561	338	98	127	125	53	43	176	172	67	42	99	40
gene47478_106586092	-2.61814	0.40311	7.50869e-05	0.00122622	22	29	84	101	13	19	8	14	7	33	3	7	5	6	21	5
gene35760_106574670	-2.60165	-0.542232	1.1932e-05	0.000304137	43	38	24	14	19	38	15	13	21	11	30	24	2	7	4	5
gene45753_106584453	-2.5981	2.24501	0.000172605	0.00231629	386	31	38	465	24	322	26	200	44	38	46	345	26	34	40	39
gene17637_106610688	-2.47823	1.50115	0.00254104	0.0182431	22	39	26	439	4	8	10	261	29	22	370	23	11	31	31	16
gene34674_106573531	-2.46446	0.384984	1.57484e-05	0.000377624	107	22	70	35	72	23	13	8	3	2	92	79	11	11	6	12
gene18973_106611974	-2.43483	1.0817	2.11823e-06	8.67966e-05	69	54	179	74	124	59	36	10	19	33	43	68	13	21	19	15
gene38049_106576938	-2.39537	3.02712	1.67805e-07	1.25677e-05	651	158	537	167	433	207	91	164	45	122	272	238	63	66	90	57
gene50873_106589370	-2.39065	1.40185	0.00517989	0.0312122	146	42	10	295	55	25	233	1	0	1	247	303	45	10	36	1
gene26174_106565308	-2.3764	0.42138	0.00560523	0.0330439	134	7	40	61	21	50	25	32	3	34	5	67	3	6	2	29
gene6957_106600617	-2.35834	-0.203078	0.000422176	0.00462916	42	15	48	43	12	26	12	12	4	17	0	7	8	6	0	13
gene23892_106563058	-2.33059	-0.292463	0.00186684	0.0145036	59	4	11	67	6	4	0	5	2	4	9	91	6	6	10	4
gene22063_106561247	-2.3279	2.46094	0.00237332	0.0172948	137	780	82	43	114	47	80	66	502	48	67	66	114	10	50	27
gene37155_106576094	-2.26353	-0.581757	0.000142108	0.00198665	25	9	40	35	3	7	5	2	1	3	24	2	7	6	6	3
gene30610_106569502	-2.21559	1.61865	2.64274e-05	0.000553027	142	41	190	172	64	70	33	42	38	46	102	183	22	15	38	36
gene35652_106574488	-2.1949	-0.935325	0.000429158	0.00468983	31	34	11	8	15	11	14	1	10	9	30	24	5	4	6	2
gene27229_106566179	-2.18495	2.19916	0.0027237	0.019209	616	23	146	68	55	106	10	151	31	49	158	188	63	16	67	30
gene25562_106564715	-2.16055	0.461731	0.00191524	0.0147693	84	51	8	101	67	28	11	13	1	5	20	1	20	7	23	2
gene43696_106582527	-2.15351	-0.274276	0.00476707	0.0292797	60	7	11	62	47	12	4	7	2	6	6	7	14	2	12	2
gene48771_106587523	-2.13877	-0.206283	0.00310604	0.0211973	38	12	81	10	72	6	20	15	9	15	15	23	10	2	8	11
gene41300_106579916	-2.06686	4.83746	0.000268591	0.00324559	1432	428	2651	481	2986	505	759	457	678	377	5392	967	126	311	148	536
gene20303_106613286	-2.06558	-0.089788	5.68312e-05	0.00098849	40	37	48	31	45	25	16	9	2	10	17	32	17	5	5	9
gene42888_106581733	-2.05885	0.101603	0.001496	0.01226	25	16	47	91	50	11	11	8	14	18	34	32	3	10	13	14
gene4808_106586590	-2.04999	0.718222	0.00235643	0.0172128	38	26	181	26	16	21	15	16	15	22	27	20	17	10	19	19
gene6682_100195323	-2.04656	-0.273758	0.00428849	0.027117	34	25	45	31	7	42	6	7	1	14	3	1	5	0	23	3
gene21208_106560364	-2.02021	-0.691647	0.00138057	0.011548	41	7	31	19	20	22	1	7	8	5	18	25	10	2	5	6
gene34673_106573530	-2.01871	-0.5569	0.000370524	0.00417297	16	27	36	29	24	23	11	5	11	12	18	37	7	12	5	2
gene11930_106605292	-1.99628	-0.0851217	0.00117774	0.0102303	57	39	8	55	34	28	19	32	9	2	32	29	16	4	6	11
gene39128_106578022	-1.99458	-0.0858719	0.00150291	0.0123063	26	17	71	38	12	18	19	9	22	11	14	11	20	3	6	9
gene6758_106599936	-1.95808	-0.638372	0.00193232	0.0148656	32	23	35	11	33	12	9	8	8	9	4	5	8	11	0	6
gene302_106569215	-1.93929	0.917213	0.000205574	0.0026419	60	44	152	58	140	21	34	24	14	25	50	73	29	18	13	21
gene37846_106576843	-1.92977	1.67762	0.00227804	0.0168234	84	406	34	46	53	73	51	34	30	388	63	76	32	34	39	33
gene5745_106596891	-1.92054	-0.12111	0.000947845	0.00867563	36	22	20	73	8	18	13	7	7	50	17	38	11	5	7	14
gene19437_106612414	-1.91108	2.06361	8.52329e-06	0.000240385	347	143	141	108	132	105	47	72	45	69	133	229	52	45	65	25
gene35180_106574006	-1.9014	0.274973	0.00255366	0.0183157	72	64	53	13	67	17	60	17	2	20	13	19	8	8	30	5
gene45871_106584586	-1.89654	0.985847	3.00669e-05	0.000609158	54	83	131	63	67	127	18	109	9	40	102	71	27	21	20	19
gene41749_106580598	-1.88032	-0.254494	0.00232384	0.0170493	68	42	13	15	7	0	4	8	5	1	30	7	8	17	5	5
gene26143_106565111	-1.87805	0.738531	9.20806e-05	0.0014262	106	46	82	47	72	25	21	28	20	27	40	61	25	10	20	18
gene20063_106612955	-1.87057	4.97867	0.000960318	0.00876226	2102	271	1062	2146	2058	195	1046	773	112	195	837	1046	191	153	877	208
gene38119_106577001	-1.86532	1.69297	0.00845148	0.0448253	298	34	210	12	408	36	19	216	26	49	42	89	41	29	27	47
gene19520_106612493	-1.85806	-0.68558	0.00661919	0.0374672	39	2	32	23	5	7	8	20	3	16	7	6	5	8	5	7
gene22068_106561242	-1.84114	2.08637	0.000233839	0.00291638	346	134	62	209	52	53	36	90	139	17	52	76	71	21	71	34
gene45814_106584519	-1.82984	0.375616	0.000508084	0.0053641	63	27	52	72	80	25	57	29	7	103	48	33	7	16	25	9
gene28750_106567651	-1.80709	3.06747	5.80514e-08	5.79202e-06	313	411	198	543	221	465	83	495	71	202	801	98	91	118	92	94
gene9111_106602683	-1.80593	1.81017	0.000146112	0.00203675	167	167	177	86	164	85	60	30	50	11	148	117	84	14	31	38
gene6741_106600087	-1.80275	4.73877	0.000454655	0.00489864	2182	221	990	1295	1804	165	134	144	184	164	146	159	269	684	230	124
gene25871_106565022	-1.79705	-0.538385	0.0026664	0.0189198	28	11	38	29	20	9	10	15	9	12	19	8	16	3	6	5
gene5962_106597451	-1.79641	-0.276185	0.00276162	0.0194088	63	14	30	25	11	16	17	3	8	1	15	10	12	3	16	5
gene45813_100136570	-1.78576	-0.431252	0.00143472	0.0118882	48	14	37	17	28	7	16	15	8	17	18	19	9	7	9	7
gene35658_106574585	-1.76903	-0.610502	0.00201243	0.0153563	40	21	30	10	33	13	11	11	11	28	20	21	9	4	8	7
gene7224_106600870	-1.76384	2.00464	0.000568058	0.00586249	148	73	270	177	161	73	118	44	32	146	154	149	23	36	92	38
gene24878_106564008	-1.76364	0.802152	0.0043214	0.0272588	22	95	94	74	7	21	8	8	79	17	66	34	52	19	7	8
gene28045_106566944	-1.76129	0.929733	0.00167848	0.0133905	177	51	38	59	149	44	44	62	18	81	101	64	13	15	25	33
gene45842_106584565	-1.74825	1.56506	0.00818343	0.0437701	190	30	112	169	118	90	5	83	17	10	6	247	17	18	13	84
gene22253_106561437	-1.74591	-0.24485	0.00476507	0.0292777	32	39	36	26	23	21	1	19	3	8	40	25	0	19	8	10
gene46934_106585699	-1.74404	3.72103	4.52918e-08	4.78091e-06	803	265	540	663	220	837	642	109	161	190	938	145	148	182	184	133
gene20190_106613200	-1.7312	1.52431	0.00351275	0.0232539	116	55	109	202	44	42	35	14	7	21	87	61	14	18	87	18
gene14760_106607929	-1.71562	0.0813545	0.00597401	0.0346984	98	17	32	25	10	39	19	12	13	20	38	51	11	4	19	14
gene37895_106576798	-1.7125	3.33489	4.04923e-11	1.98156e-08	407	521	367	434	488	142	96	239	90	420	176	200	162	122	118	105
gene21655_106561061	-1.71173	-0.367059	0.00129151	0.0109988	21	40	36	23	14	17	9	9	8	6	15	19	6	10	14	5
gene14880_106608065	-1.71127	3.27846	7.71427e-06	0.000223185	299	201	701	409	431	232	294	65	90	219	302	357	150	110	135	93
gene39711_106578631	-1.70628	1.76402	1.90834e-05	0.000438625	109	212	126	125	88	74	63	41	21	62	90	124	60	27	52	30
gene17234_106610332	-1.69773	1.00561	0.00108227	0.00959202	107	44	131	45	56	47	50	41	30	42	36	62	33	11	33	21
gene22900_106562064	-1.67862	1.65063	0.0034435	0.0229257	238	38	38	222	30	182	32	42	37	40	47	48	44	26	53	33
gene8275_106601914	-1.66757	-0.24191	0.00673587	0.0379727	25	12	44	49	12	17	5	41	16	4	35	61	20	3	6	11
gene37543_106576458	-1.66405	1.66518	0.000956274	0.00874085	285	65	101	86	81	48	84	28	11	40	88	62	52	25	61	23
gene31207_106569937	-1.66333	1.13092	0.0001575	0.0021624	128	58	86	90	84	36	31	53	28	32	45	74	41	21	36	13
gene15866_106608969	-1.66305	1.48375	0.00203018	0.0154351	48	56	234	109	361	52	85	28	36	39	84	89	58	27	30	28
gene26707_106565797	-1.65406	2.05549	3.27123e-05	0.000648838	227	176	159	137	177	162	34	97	27	25	159	136	46	92	27	47
gene35135_106574053	-1.6472	-0.229213	0.00296266	0.020439	55	39	27	13	17	25	20	11	11	7	46	39	19	8	7	7
gene30026_106568915	-1.6471	0.887201	0.000596758	0.00607901	64	70	119	44	66	55	34	23	11	38	40	81	25	35	14	19
gene5743_106596793	-1.63542	0.755034	0.00625435	0.0359397	32	89	70	81	5	12	7	4	47	8	86	55	56	19	5	9
gene41390_106579835	-1.62322	3.68153	0.000131353	0.00186889	323	185	863	730	165	324	172	205	165	216	129	253	244	121	184	131
gene40811_106579698	-1.60884	3.22638	0.00712194	0.0395975	303	395	612	229	32	41	292	534	107	52	557	737	271	21	34	171
gene45388_106584169	-1.60579	-0.121616	0.00535875	0.0319703	77	15	23	30	18	12	28	11	15	17	15	21	13	10	17	5
gene29840_106568804	-1.59177	1.37075	4.02586e-05	0.000763107	143	83	87	113	81	103	66	29	32	35	78	75	35	47	26	27
gene2920_106570677	-1.58522	0.360854	0.00126843	0.0108434	73	27	39	66	49	37	33	15	23	26	45	37	28	12	16	10
gene36879_106575788	-1.54966	1.56608	0.00205271	0.0155658	204	64	173	39	129	26	28	23	39	45	29	36	42	38	36	41
gene46167_106584878	-1.5467	0.0315627	0.00742023	0.0407956	53	30	26	51	14	11	30	8	14	14	23	58	8	5	30	8
gene34551_106573522	-1.54654	0.88804	0.0022557	0.0166888	128	36	57	79	59	99	29	58	31	13	58	62	21	19	43	14
gene41750_100196656	-1.53818	4.00595	3.89466e-05	0.000742584	1013	541	701	424	688	399	359	436	148	306	432	438	148	123	401	192
gene26578_106565913	-1.49457	1.1755	0.00106961	0.00950061	50	101	88	121	58	59	34	47	19	71	65	63	56	20	33	17
gene21793_106560949	-1.49243	2.15908	0.000403041	0.00445963	154	91	273	195	373	110	106	32	64	78	154	115	45	76	82	44
gene37806_100195749	-1.48894	3.05152	5.97577e-05	0.00102834	655	243	255	229	123	248	253	85	124	172	129	201	184	90	105	92
gene30886_106569766	-1.48311	0.186063	0.00292366	0.0202227	45	27	72	29	57	55	27	8	10	29	26	70	20	16	16	9
gene23546_106562696	-1.48195	0.538716	0.00230361	0.0169478	108	33	40	50	34	35	17	24	24	9	72	26	20	16	19	22
gene31138_106569999	-1.47986	4.23257	0.00022049	0.00278205	1223	1050	521	358	347	197	551	327	147	437	711	537	208	187	516	148
gene32501_106571350	-1.46875	1.79811	0.000198371	0.0025713	156	131	151	122	107	96	82	65	21	114	97	122	25	57	64	45
gene15015_106608205	-1.46453	0.583189	0.00717606	0.039781	81	67	66	21	63	49	46	37	12	14	20	27	29	8	33	12
gene39545_106578435	-1.45848	1.31539	0.000180126	0.00238497	104	102	72	122	64	29	22	51	42	64	66	60	49	38	36	18
gene3619_106576947	-1.44935	0.60245	0.00502624	0.0305072	64	24	98	47	96	28	24	12	21	22	37	50	20	20	15	27
gene36445_106575353	-1.4437	2.37958	0.00106683	0.00948463	445	95	194	118	155	86	56	65	91	56	76	95	94	78	60	66
gene37909_106576784	-1.4423	2.16827	0.00011546	0.00168443	190	183	163	191	114	113	61	76	63	164	93	214	115	39	43	62
gene36247_106575220	-1.44046	4.65189	2.433e-09	5.09949e-07	1335	986	944	867	547	756	246	495	481	431	834	871	436	213	456	341
gene12269_106605628	-1.4377	-0.421747	0.00776687	0.0420986	25	17	27	41	25	15	19	7	8	15	8	9	7	18	8	6
gene23703_106562861	-1.43564	-0.332298	0.0036723	0.0240479	30	31	31	26	31	25	23	14	15	6	15	38	9	6	14	12
gene1206_106605598	-1.43337	2.94246	2.58874e-05	0.000545733	500	229	215	320	117	244	122	106	191	186	296	373	138	87	147	74
gene26329_106565439	-1.42996	-0.129472	0.00388047	0.0251454	36	26	39	36	11	47	13	6	4	10	7	8	23	9	13	5
gene15650_106608739	-1.4296	3.37373	0.00129548	0.0110294	741	222	555	162	316	100	320	339	70	460	219	531	186	132	220	71
gene16779_106609868	-1.42557	-0.500597	0.00487777	0.0298172	19	32	18	35	24	16	9	10	22	8	23	21	14	9	6	8
gene21146_106560322	-1.42118	0.0104511	0.00762641	0.0415849	76	20	34	24	50	25	25	16	12	18	36	26	18	13	17	7
gene52045_106590507	-1.41812	0.704871	0.00525142	0.0314675	69	26	89	67	49	28	22	13	34	6	18	12	14	18	31	26
gene29784_106568797	-1.41459	4.5484	4.26783e-05	0.000802845	1365	708	946	801	831	222	736	580	247	396	635	614	615	164	456	172
gene12429_100195712	-1.40827	1.63905	0.00201739	0.0153749	233	132	74	67	48	69	72	20	28	52	113	82	69	44	49	21
gene36189_106575143	-1.4066	-0.654394	0.00907801	0.0472115	16	18	26	31	2	14	14	6	1	19	14	20	9	6	13	5
gene24010_100306872	-1.40066	1.40349	0.000244293	0.00301833	126	102	107	84	60	138	80	47	32	10	55	14	46	33	50	24
gene48953_106587719	-1.40049	2.36601	0.000411404	0.00453322	309	136	185	202	165	224	106	108	79	101	66	158	118	37	96	53
gene28741_106567643	-1.39898	0.932664	0.0024579	0.0177819	105	49	76	69	53	72	25	19	27	30	29	81	40	12	36	21
gene10490_106603936	-1.38115	3.11376	0.000393887	0.00437883	638	376	137	279	164	82	238	141	68	125	517	289	99	112	140	150
gene39841_100196303	-1.37489	4.27766	1.06334e-06	5.18919e-05	953	839	573	796	452	405	526	119	501	256	602	408	190	355	430	179
gene16894_106609977	-1.37318	0.969407	0.00814601	0.0436341	106	31	77	91	97	61	39	21	27	24	49	77	30	15	53	15
gene45412_106584145	-1.37311	2.25096	0.00248129	0.0179068	238	82	252	179	180	110	118	80	84	151	110	168	39	94	107	40
gene29009_106567883	-1.3727	4.27242	3.69054e-08	4.18366e-06	892	992	485	790	408	447	244	339	220	174	453	433	350	200	346	257
gene40521_106579407	-1.36947	1.15819	0.00197376	0.0151126	127	60	67	98	92	32	27	36	36	17	45	88	64	25	24	20
gene11072_106604429	-1.36852	1.73558	0.000363155	0.00409925	195	99	108	129	136	82	85	23	25	116	103	137	37	55	62	40
gene46189_106585241	-1.36532	4.14633	5.91855e-08	5.84512e-06	937	640	580	716	387	381	488	412	174	449	641	614	201	278	362	212
gene35105_106573985	-1.35956	3.76732	0.0066825	0.0377448	923	462	396	439	655	368	279	37	343	395	74	652	73	340	360	49
gene47060_106585809	-1.3512	0.964364	0.00323422	0.0218875	105	57	80	61	47	43	48	43	22	38	52	125	19	21	49	23
gene46626_106585566	-1.34961	-0.447756	0.00696339	0.0389015	33	18	32	23	31	28	21	18	5	17	17	11	11	12	10	7
gene6436_106599332	-1.34645	0.0446956	0.00516178	0.0311353	23	54	37	40	31	23	8	10	28	16	20	14	21	18	12	8
gene14797_106607989	-1.34392	3.84049	0.00279154	0.0195596	1139	171	528	479	416	571	302	421	326	187	363	679	187	108	318	235
gene6560_106599809	-1.34253	3.91087	0.000117866	0.00171439	570	270	967	548	856	440	366	202	180	261	505	294	332	217	225	153
gene47362_100136531	-1.32116	-0.0222215	0.00960734	0.0493651	37	25	33	51	20	30	18	12	29	17	26	15	12	13	25	6
gene32926_106571773	-1.31994	0.984675	0.00219497	0.0163559	118	85	58	48	62	45	36	28	49	34	64	73	47	27	25	20
gene36714_106575634	-1.31648	0.248975	0.00871087	0.0457678	70	27	58	23	20	42	14	15	12	27	23	41	18	14	18	18
gene31079_106570042	-1.31523	3.71691	0.0019693	0.0150939	904	515	398	309	329	506	369	375	212	252	378	693	363	74	287	103
gene37422_106576310	-1.30537	2.84998	0.00324317	0.0219277	444	196	371	125	132	133	86	62	131	77	174	107	62	126	181	70
gene32048_106570906	-1.30526	0.807609	0.00806301	0.0433319	38	71	114	39	47	36	27	20	22	19	113	53	33	26	18	27
gene52065_106590529	-1.29994	1.26791	0.00413809	0.0264326	102	73	63	137	16	87	31	25	25	74	83	2	65	39	14	30
gene49834_106588414	-1.29577	3.44915	0.00010648	0.00158623	518	406	500	301	144	473	49	298	309	52	570	70	291	139	89	166
gene47019_106585753	-1.29521	1.23382	0.00245914	0.0177822	82	100	109	70	48	103	78	68	42	47	79	46	32	24	29	53
gene21871_106560877	-1.29206	1.51269	0.000438729	0.00477141	99	112	110	121	46	40	53	27	25	26	72	94	40	38	55	39
gene12343_106605693	-1.28991	0.410379	0.00571902	0.0335585	69	39	55	37	31	22	33	17	34	17	34	44	21	12	30	15
gene30688_106569578	-1.28738	0.365902	0.00538567	0.0320806	71	50	41	33	18	16	33	20	27	15	80	31	33	13	18	13
gene1120_106605174	-1.28701	0.791564	0.00629217	0.0361049	76	46	94	45	58	50	40	24	33	68	67	39	18	28	39	18
gene7349_106600985	-1.28242	1.25019	0.00408041	0.0261502	137	64	80	88	125	66	35	77	19	31	58	91	17	36	41	46
gene45856_106584578	-1.27761	5.14124	0.00167852	0.0133905	1906	1625	720	1451	779	284	530	421	226	1127	1651	950	276	951	186	745
gene19692_106612591	-1.27305	0.59128	0.00704316	0.0392493	66	30	79	50	74	35	28	41	18	25	29	47	36	22	21	13
gene38795_106577679	-1.26792	1.71866	0.000698207	0.0068375	187	145	101	83	86	90	74	51	33	39	82	137	64	47	52	41
gene28585_106567488	-1.26768	3.07831	0.0067682	0.0380813	432	422	161	338	279	337	190	265	29	267	486	276	156	199	24	150
gene15897_106608992	-1.267	2.35267	0.000134595	0.00190169	176	172	202	245	134	79	170	82	93	106	83	113	84	65	101	67
gene41348_106579871	-1.26287	1.93664	0.00307427	0.0210199	251	66	161	118	110	96	61	30	51	49	119	149	56	48	73	58
gene224_106613035	-1.2592	0.854562	0.00927505	0.048039	68	48	66	92	58	55	44	38	26	48	48	59	22	24	52	12
gene38281_106577181	-1.25765	1.70186	0.00902587	0.0469823	188	50	85	185	37	87	17	64	37	141	64	147	42	29	77	50
gene36168_106575122	-1.24345	4.1284	2.72291e-06	0.000101875	563	576	840	739	474	557	357	292	162	459	301	793	249	241	390	226
gene14569_106607771	-1.23196	0.532647	0.00771191	0.0419099	61	84	32	42	42	22	45	49	11	43	81	69	18	28	28	14
gene32893_106571560	-1.23175	2.22287	0.00775441	0.04206	332	68	166	163	255	115	144	90	43	55	71	105	60	44	115	71
gene34599_106573478	-1.22846	0.981518	0.00897637	0.0468082	94	85	43	81	34	49	28	14	80	13	49	40	28	15	55	23
gene19730_106612536	-1.22629	3.09583	0.000304212	0.00357953	435	329	324	250	321	192	193	216	217	204	190	362	249	149	86	80
gene296_106566987	-1.2189	1.539	0.00942289	0.0486663	114	54	170	99	46	78	33	40	38	34	21	67	49	21	55	55
gene21658_106561075	-1.21277	3.5972	0.000786954	0.00749252	724	378	456	339	296	327	139	231	195	129	446	242	124	127	327	185
gene25585_100194684	-1.21267	3.95947	0.000253053	0.00309507	455	803	448	734	697	505	672	294	213	573	467	327	297	141	414	157
gene16883_106609969	-1.20764	1.28212	0.00530144	0.031702	144	70	92	65	102	57	36	24	17	38	59	59	54	55	30	18
gene12186_106605536	-1.19787	2.57192	0.00287186	0.0199259	387	215	145	187	114	74	105	66	70	78	111	177	111	55	161	58
gene13773_106606999	-1.19722	1.4098	0.00589338	0.0343258	96	104	134	66	73	87	31	39	12	30	70	39	24	43	41	56
gene16567_106609653	-1.19596	1.19782	0.00192559	0.0148256	74	80	74	119	51	63	23	16	29	27	35	33	48	33	36	29
gene40972_106580196	-1.19516	0.307355	0.00838381	0.0445956	50	37	42	53	30	26	26	28	18	27	26	31	27	10	21	18
gene6969_106600643	-1.1916	0.934154	0.00302103	0.0207435	100	68	59	62	42	88	33	22	9	59	30	59	34	40	24	23
gene32365_106571207	-1.19049	3.18359	1.30022e-05	0.000325714	391	405	283	337	271	237	168	110	98	270	157	259	142	135	185	126
gene49909_106588347	-1.17485	2.26532	0.00413918	0.0264337	232	199	170	139	140	125	108	94	94	56	81	36	125	123	34	41
gene15880_106608978	-1.16598	2.20026	0.0055371	0.0327389	282	92	153	180	123	78	82	52	58	95	94	124	85	37	110	66
gene15766_106608872	-1.16568	3.1192	0.00134617	0.0113646	562	191	208	397	243	106	175	75	100	107	218	169	108	144	141	167
gene47022_106585768	-1.16556	1.04564	0.00231623	0.0170063	68	77	70	94	39	91	39	15	35	81	70	42	38	40	32	23
gene6303_106599558	-1.16533	4.0811	1.3316e-05	0.000331987	897	455	742	517	249	446	549	255	376	260	685	338	329	216	269	297
gene6761_106600019	-1.15964	5.02249	7.99123e-10	2.16259e-07	1760	1191	1007	1119	1053	795	437	480	870	820	546	655	557	673	447	483
gene45223_106583977	-1.15513	1.22976	0.0048914	0.0298692	128	64	87	74	86	79	52	49	40	70	123	108	32	57	28	34
gene15526_106608661	-1.15201	2.72481	0.00354603	0.0233943	283	299	129	316	231	125	130	106	77	108	193	216	94	209	63	75
gene11445_106604787	-1.14956	0.922207	0.00910674	0.047344	86	50	57	90	54	55	13	52	24	48	46	61	49	17	34	23
gene17248_106610311	-1.14194	2.2261	0.00157547	0.0127636	207	173	216	112	162	194	50	75	71	41	168	146	82	58	104	64
gene39219_106578111	-1.13854	1.66519	0.00586549	0.0342357	152	164	95	72	104	44	63	42	44	48	49	53	90	53	44	27
gene27621_106566531	-1.1384	3.67832	0.00076728	0.00734602	641	417	214	727	446	401	176	193	111	165	261	490	350	206	173	146
gene50219_106588631	-1.13516	2.91644	0.000353904	0.00401606	295	199	387	258	452	208	258	140	82	197	363	306	131	115	138	117
gene9163_106602757	-1.13106	1.30717	0.00221975	0.0164975	87	93	96	93	27	70	65	55	32	66	72	97	45	31	46	39
gene15496_106608687	-1.13015	5.8321	4.31612e-11	2.06141e-08	2695	1864	2459	1728	1284	1821	1211	570	1186	638	2013	1566	1324	960	826	774
gene32938_106571754	-1.12973	2.22495	0.00528841	0.0316435	236	105	198	168	197	87	143	96	63	114	117	209	80	52	132	47
gene17193_106610264	-1.12676	2.62911	0.000894934	0.0083035	190	205	215	329	117	214	142	192	39	162	216	193	154	101	110	57
gene13344_106606689	-1.1263	0.99578	0.00457243	0.02844	94	64	75	63	29	56	46	18	29	27	52	53	35	24	40	30
gene17294_106610371	-1.12412	3.85977	7.31279e-06	0.00021694	774	493	531	435	495	505	157	212	221	171	479	431	292	197	248	238
gene33368_106572099	-1.1195	2.60151	0.00413664	0.0264292	294	132	317	169	227	249	96	59	108	137	97	251	170	64	90	88
gene5060_106590712	-1.11603	3.19388	0.000798104	0.00756654	428	197	307	465	412	154	133	191	117	131	194	364	117	158	207	129
gene45835_106584558	-1.114	3.10286	0.000177142	0.00235548	398	250	345	313	208	227	192	147	155	149	262	226	179	108	178	116
gene44753_106583410	-1.11389	2.19463	0.00420999	0.0267354	163	117	227	176	232	105	127	63	79	109	150	149	48	108	94	55
gene44690_106583460	-1.10888	4.26373	8.2446e-06	0.000233429	681	594	691	963	483	419	519	238	254	448	433	662	363	274	447	226
gene16018_106609089	-1.10831	1.76335	0.0017604	0.0138615	128	117	113	152	93	92	79	50	67	61	83	135	75	66	55	34
gene47355_106586127	-1.10282	1.6977	0.00397042	0.0255803	134	78	126	146	129	80	66	20	55	58	95	131	49	69	40	57
gene45428_106584136	-1.10085	3.21082	0.00111931	0.00981637	471	221	410	299	185	224	221	129	133	199	162	272	165	113	235	115
gene6381_106599423	-1.09798	2.2931	0.00827212	0.0440988	131	136	332	119	87	85	94	78	80	101	94	104	112	81	91	52
gene40424_106579124	-1.09762	6.56739	5.15865e-12	3.44907e-09	3843	3098	4008	3484	2759	3045	1574	2534	1272	2164	4514	3659	1377	1742	1650	1651
gene51736_106590187	-1.09633	2.78235	0.00424625	0.0268819	285	236	292	224	372	62	160	39	83	184	281	192	194	72	55	146
gene6258_106599133	-1.09229	1.2434	0.00944295	0.0487612	109	68	105	67	54	58	10	33	39	28	46	94	60	26	51	23
gene4463_106585215	-1.08994	2.50687	0.00467811	0.0289306	166	150	322	202	210	87	82	66	98	107	159	311	150	60	109	72
gene25577_106564730	-1.05924	3.31808	0.000185659	0.00244198	473	430	348	259	213	183	298	100	139	167	290	197	183	185	211	116
gene46072_106584802	-1.05685	3.93559	0.00425774	0.0269487	656	554	601	496	656	604	150	298	320	414	473	422	355	511	137	100
gene24503_106563665	-1.05579	1.35527	0.00472753	0.0291237	93	96	107	79	20	21	19	8	114	105	84	79	57	36	51	31
gene46077_106584810	-1.05301	3.54851	0.00968559	0.0496708	553	434	386	398	462	415	128	169	315	306	314	319	265	407	117	57
gene13169_106606518	-1.05007	4.85934	2.5981e-09	5.3305e-07	1120	966	962	1342	598	507	436	483	498	544	905	710	609	490	481	454
gene45277_106584036	-1.04198	2.55491	0.00701129	0.0391166	342	275	163	110	198	308	166	107	117	123	178	203	109	87	151	63
gene32646_106571455	-1.04036	2.98789	0.0006092	0.00618197	289	220	289	386	206	162	154	126	143	106	152	279	171	132	165	91
gene25663_106564916	-1.03987	3.135	0.00654305	0.0371633	537	462	167	181	187	198	153	108	210	168	100	164	231	177	95	121
gene51005_106589485	-1.02655	4.38351	2.80389e-05	0.000575272	607	904	822	785	568	605	424	576	425	253	328	804	553	360	385	209
gene12234_100286564	-1.02102	1.97176	0.0049901	0.0303447	93	133	175	171	94	122	61	131	57	138	102	86	69	79	73	53
gene31499_106570365	-1.02028	4.3461	0.00139082	0.0116037	661	405	759	1202	311	336	289	216	275	316	645	887	348	303	543	246
gene32934_106571758	-1.01575	3.4041	0.00133874	0.0113183	395	293	425	458	301	235	229	102	161	242	206	321	286	175	221	86
gene14204_106607503	-1.01536	6.64992	9.47836e-08	8.15688e-06	4373	2260	4093	4279	3580	3484	1788	2669	1700	1599	3372	3575	2073	1778	2002	1340
gene38796_106577680	-1.01124	1.79558	0.00782731	0.0423667	159	127	97	131	59	72	83	38	62	74	60	94	81	61	30	70
gene41828_106580666	-1.0081	6.38917	3.11925e-09	5.9787e-07	4394	2781	2641	2843	2208	1427	1082	962	717	1839	2200	2361	1937	1701	1514	934
gene35037_106573902	-1.00809	5.28664	0.000332714	0.00383286	2195	693	1721	1215	2542	744	1055	462	580	1800	572	1124	1060	572	700	499
gene43105_106581945	-1.00806	2.2193	0.00688152	0.0385416	231	138	187	131	184	124	68	64	51	69	126	146	129	50	66	84
gene18920_106611911	-1.00387	3.2962	0.000330842	0.00382338	438	388	349	290	318	286	245	140	134	194	307	332	185	128	213	167
Upregulated genes = 3497	logFC	logCPM	PValue	FDR	T1F1	T1F2	T1F3	T1F4	T2F1	T2F2	T2F3	T2F4	T3F1	T3F2	T3F3	T3F4	T4F1	T4F2	T4F3	T4F4
gene25909_106565061	1.93615	5.08597	3.74478e-29	1.09101e-24	368	414	413	377	587	1158	605	709	1076	1178	942	857	1468	1738	1226	1344	#REF!
gene30306_106569208	1.81697	5.32843	6.84632e-24	9.97303e-20	453	443	510	577	875	1356	1669	606	1225	3449	1123	731	1550	1868	1440	1797	#REF!
gene43083_106581929	2.0939	5.13313	6.83482e-22	6.63752e-18	376	358	328	433	655	1018	738	616	1372	1556	1185	582	1270	1652	1141	1923	#REF!
gene48054_106586824	2.30117	5.64102	8.70555e-21	6.34069e-17	487	469	403	534	837	1078	905	635	2027	2028	1345	690	1521	2460	1561	3114	#REF!
gene14819_106608010	1.89049	5.50687	8.77667e-19	5.11399e-15	560	577	520	510	1035	1372	810	675	1262	1578	958	1072	1976	2862	1111	1773	#REF!
gene7263_106600852	1.73986	9.12587	1.90459e-18	9.24806e-15	6885	7823	6273	7984	12400	17160	12337	12229	19650	35130	17295	8952	16860	27937	18005	27866	#REF!
gene31592_106570460	1.73875	8.51693	9.92773e-18	4.13192e-14	4257	5363	3874	5527	7918	10191	7755	8403	12796	22416	12280	5999	11192	18072	11948	18233	#REF!
gene40368_106579165	1.86944	5.43359	1.79542e-17	6.53848e-14	545	593	451	501	874	1521	591	694	1402	2311	1025	622	1486	2055	1228	2368	#REF!
gene50341_106588749	2.13614	4.35777	4.97719e-17	1.61117e-13	261	235	169	192	441	772	249	345	723	1036	465	296	754	1113	629	1038	#REF!
gene6013_106598235	1.3847	7.56012	9.60804e-17	2.79921e-13	2863	3523	2362	3043	3155	7092	3555	3591	4720	10228	5414	5288	7183	6403	6455	8833	#REF!
gene43218_106582131	2.48582	4.04414	1.13527e-16	3.00683e-13	160	131	119	151	323	439	394	279	573	844	491	295	523	1004	496	920	#REF!
gene23815_106562962	1.73983	5.33804	1.85214e-16	4.4967e-13	504	596	397	604	814	1146	862	763	1638	2176	1227	723	1405	2209	1179	1824	#REF!
gene14244_100286406	1.98158	9.0019	7.9356e-16	1.77843e-12	4809	6514	5437	6469	11038	15145	11800	8749	16471	33470	15519	7280	13422	26616	16632	28929	#REF!
gene6015_106598248	1.10785	8.44166	1.01196e-15	2.10589e-12	5575	7007	5747	6413	6230	11278	6264	5377	7781	13604	10913	8396	12902	14085	10817	12995	#REF!
gene10731_106604157	3.31216	2.54503	3.63456e-15	7.05929e-12	31	25	32	30	101	149	161	86	167	169	130	115	156	291	229	414	#REF!
gene51191_106589632	1.64721	9.8498	4.50295e-15	8.19931e-12	10846	13355	11318	14611	19991	28885	20254	18228	30474	55032	27686	17328	28018	46114	27492	45919	#REF!
gene24018_100380290	4.09382	4.99144	6.24662e-15	1.07052e-11	74	145	87	89	97	313	372	102	1251	441	1565	114	732	1511	469	3347	#REF!
gene20389_106613377	2.31485	4.04757	8.99829e-15	1.45642e-11	171	135	129	186	240	501	315	223	514	568	526	257	461	867	604	944	#REF!
gene10500_106603948	4.80901	3.87672	1.14501e-14	1.75573e-11	23	30	12	49	56	412	74	17	572	438	201	44	212	1540	253	961	#REF!
gene34346_106573225	1.50589	6.29532	2.30114e-14	3.35207e-11	905	1258	1160	1247	1447	2863	1646	1092	2128	4294	2275	1684	2386	3478	2663	3718	#REF!
gene47914_106586666	2.38204	3.14354	3.40698e-14	4.65076e-11	69	92	72	84	186	262	218	168	384	519	296	192	305	492	319	445	#REF!
gene50506_106588939	1.7746	9.18587	3.51193e-14	4.65076e-11	6275	7999	5914	9464	12112	15406	11922	10341	18810	36012	17139	9215	15930	28406	19196	30988	#REF!
gene42199_106581051	1.59365	5.60561	3.99224e-14	5.05696e-11	556	812	582	771	1198	2086	886	1191	1515	2396	1742	1397	1703	2460	1332	2264	#REF!
gene44898_100194955	1.47667	5.44361	4.33926e-14	5.2675e-11	508	656	627	779	703	1470	964	529	1371	2267	1192	1049	1535	2117	1318	1843	#REF!
gene15943_100136494	1.73257	5.22874	4.71837e-14	5.4986e-11	391	487	477	582	832	1121	1084	688	1216	2194	1106	721	1129	1848	1228	1864	#REF!
gene34226_106573074	8.08026	-0.542803	8.94912e-14	1.00278e-10	0	0	0	0	0	1	21	27	34	29	0	1	61	44	18	14	#REF!
gene5966_106597294	1.97419	6.34253	1.68484e-13	1.818e-10	848	901	838	1106	1582	1670	1938	1357	2491	3788	2556	1281	2308	3821	2154	5168	#REF!
gene33384_106572085	1.51597	6.19	1.92331e-13	2.00121e-10	945	1086	990	1218	1668	3106	1441	1032	1848	3407	2156	1831	2239	3171	2227	3729	#REF!
gene27875_106566910	1.89843	3.83808	2.61789e-13	2.62999e-10	150	220	154	153	348	496	310	299	474	701	313	502	617	585	482	703	#REF!
gene2778_106568813	1.53646	5.02552	3.97024e-13	3.85564e-10	518	476	359	530	729	826	732	687	1291	1543	1084	479	987	1666	1075	1404	#REF!
gene26165_106565094	2.93115	2.25197	4.87559e-13	4.58211e-10	18	54	29	21	138	70	37	50	137	95	31	61	192	262	230	205	#REF!
gene35773_100194500	3.0234	3.49561	1.2381e-12	1.12721e-09	115	39	56	68	108	262	40	46	990	196	34	43	417	1011	251	475	#REF!
gene14136_106607277	1.54776	4.8007	1.63624e-12	1.44455e-09	359	435	349	450	524	805	454	379	839	1248	753	437	963	1205	864	1350	#REF!
gene33514_106572352	1.72882	4.42905	1.80391e-12	1.54574e-09	253	323	221	325	448	831	439	282	426	1012	487	530	822	1022	603	1056	#REF!
gene49299_106588075	4.06887	4.16694	2.2365e-12	1.81053e-09	27	72	51	75	70	88	182	55	536	330	513	142	195	1205	431	1612	#REF!
gene22566_100195962	2.02838	3.61538	2.23722e-12	1.81053e-09	136	186	100	121	268	478	198	159	615	665	351	303	668	668	327	464	#REF!
gene42824_106581666	1.79674	7.41585	2.41209e-12	1.8993e-09	1965	2091	1947	2561	3164	3759	4169	3252	5751	7675	5832	2887	4714	9122	4341	9608	#REF!
gene33996_100195428	2.85612	7.22398	3.81109e-12	2.86582e-09	987	1070	820	1211	1589	2587	1997	1089	4830	3229	5741	1498	3607	8771	2237	12371	#REF!
gene20718_100195128	1.63273	5.30397	3.83631e-12	2.86582e-09	635	561	413	567	717	1012	624	540	1319	1676	802	541	1280	1947	1014	2050	#REF!
gene5660_106596129	2.05589	4.86721	4.36647e-12	3.18032e-09	276	360	252	384	508	649	736	468	1293	1456	980	469	869	1254	818	1935	#REF!
gene16799_106609889	3.15188	6.43522	4.87016e-12	3.44907e-09	311	583	369	704	459	2518	612	461	2016	3738	2171	1364	1799	5118	1481	7506	#REF!
gene9658_106603109	1.90374	4.17994	4.9933e-12	3.44907e-09	178	269	134	281	282	429	396	248	585	674	464	333	643	857	629	890	#REF!
gene35673_106574565	1.43737	4.82718	5.209e-12	3.44907e-09	417	449	394	456	511	896	666	430	731	1146	657	597	1075	1388	762	1195	#REF!
gene35265_106574180	1.18348	5.50063	6.86503e-12	4.44457e-09	821	742	909	614	1449	1636	1354	1226	1570	1310	1364	1627	1898	1868	1885	1163	#REF!
gene31750_106570609	3.63925	0.809344	8.87133e-12	5.61864e-09	11	5	6	6	47	67	15	18	73	79	38	38	56	98	59	116	#REF!
gene40110_106578992	1.13325	4.74622	1.40243e-11	8.69326e-09	495	514	426	452	639	640	622	526	844	879	641	560	1086	1040	940	892	#REF!
gene20394_106613382	2.26494	3.09107	1.66179e-11	1.00864e-08	76	71	81	98	152	210	208	117	193	241	243	244	271	386	312	499	#REF!
gene8443_106602076	1.99573	2.82718	1.72518e-11	1.02574e-08	80	85	80	71	204	258	207	167	232	249	271	149	289	375	299	248	#REF!
gene40730_106579654	1.09906	5.51705	1.77991e-11	1.03712e-08	733	838	843	842	1173	1722	1088	862	1102	2345	1340	1198	1568	2108	1392	1612	#REF!
gene42276_106581167	3.04592	2.20586	1.8432e-11	1.05294e-08	18	31	35	25	104	105	80	70	138	185	101	100	115	279	159	296	#REF!
gene29447_106568366	1.15043	6.9763	1.87946e-11	1.053e-08	1925	2674	1969	2220	2516	3191	2267	1997	3157	5111	2946	2742	4698	6000	3259	4663	#REF!
gene350_106572928	2.57612	3.27831	1.93249e-11	1.06229e-08	64	86	74	86	163	365	146	70	400	402	153	122	296	802	238	431	#REF!
gene1587_106610502	1.56282	8.01335	2.01041e-11	1.08466e-08	2984	4319	2943	4463	5056	6626	6261	5208	10318	13333	8881	4026	6939	14543	7705	11662	#REF!
gene20716_106613695	1.97887	6.96879	2.053e-11	1.08749e-08	1270	1530	1197	1703	2233	7009	1920	1218	2930	8654	3169	2363	3618	8682	2510	6355	#REF!
gene46459_106585023	1.83392	6.08569	3.37641e-11	1.70252e-08	778	868	658	1046	1195	1387	2039	606	2908	2112	1419	916	2032	3176	1582	4256	#REF!
gene47822_106586600	1.72772	5.29917	3.38939e-11	1.70252e-08	445	593	517	487	743	951	487	468	1161	1340	756	586	1035	2617	1128	1648	#REF!
gene31517_106570396	10.3748	3.88105	4.08093e-11	1.98156e-08	0	2	0	0	0	0	0	0	1124	0	1	0	0	1574	824	691	#REF!
gene50545_106588959	2.17909	3.80305	5.73107e-11	2.69305e-08	107	193	122	143	297	573	217	153	412	786	375	274	551	850	304	719	#REF!
gene47915_106586671	1.82685	4.24081	5.87987e-11	2.71911e-08	201	216	239	270	370	597	563	285	543	1092	662	400	525	981	619	969	#REF!
gene14153_106607264	1.56584	4.40278	7.28117e-11	3.31453e-08	247	313	339	288	454	637	507	367	640	836	515	510	705	881	748	998	#REF!
gene51829_106590282	3.98264	4.18318	8.37717e-11	3.75478e-08	65	75	43	61	110	165	130	163	624	277	981	134	247	908	218	2033	#REF!
gene33151_106572278	1.20801	5.70268	1.0275e-10	4.53563e-08	734	934	829	1025	1250	1985	1319	824	1059	2357	1626	1137	1553	2294	1652	2193	#REF!
gene30418_100136439	6.64577	2.95272	1.13417e-10	4.83606e-08	5	7	1	4	10	23	20	1	166	13	90	5	31	164	91	1182	#REF!
gene40403_106579136	1.84127	5.81146	1.14536e-10	4.83606e-08	759	649	517	841	701	976	1000	607	1581	1510	1871	851	1522	2484	1420	3668	#REF!
gene19268_106612255	1.30155	8.45897	1.11969e-10	4.83606e-08	5490	6411	4873	6095	6162	9573	8231	5758	10173	18498	11101	5613	10303	15938	9638	16867	#REF!
gene47660_106586431	1.36529	4.78327	1.16224e-10	4.83726e-08	438	422	415	449	605	847	451	395	561	1253	707	636	875	1437	838	1074	#REF!
gene37790_106576895	3.16869	3.57063	1.19236e-10	4.89271e-08	38	85	69	72	102	258	266	106	328	323	280	111	286	534	243	1103	#REF!
gene9052_106602556	1.28477	5.16961	1.29054e-10	5.22204e-08	554	664	590	536	882	1375	739	707	826	1656	948	876	1035	1681	1195	1490	#REF!
gene16241_106609348	1.76982	3.54747	1.32498e-10	5.28792e-08	149	156	122	167	193	358	242	134	333	426	382	285	368	498	473	559	#REF!
gene43596_106582437	1.53465	4.38563	1.45903e-10	5.74424e-08	357	270	262	316	94	409	549	232	488	720	661	327	725	842	655	1047	#REF!
gene38379_100196315	1.7262	3.48883	1.78788e-10	6.94507e-08	144	170	129	140	266	368	156	164	349	509	239	183	438	564	339	490	#REF!
gene27453_106566399	7.9674	5.67718	1.87718e-10	7.06121e-08	4	15	10	16	14	24	63	12	1898	16	3697	62	72	4221	45	5859	#REF!
gene14040_100380767	1.5808	5.61539	1.87803e-10	7.06121e-08	566	794	538	865	855	1402	991	488	1185	1872	1514	913	1407	2410	1327	2568	#REF!
gene24232_106563388	1.40389	6.82218	1.89049e-10	7.06121e-08	1444	1836	1689	1977	2157	3524	2889	1566	2941	7851	2949	2051	3044	5219	3407	5577	#REF!
gene23838_106562983	1.53725	5.98923	1.95569e-10	7.13038e-08	736	880	768	1267	1188	2141	1546	837	1903	3728	1898	1291	1643	3003	2096	3168	#REF!
gene7378_106601011	1.34539	5.40681	1.95795e-10	7.13038e-08	629	785	543	740	732	1206	740	608	1181	1890	1085	707	1259	1950	1235	1975	#REF!
gene12337_100196333	7.9855	6.92221	2.00397e-10	7.20785e-08	21	31	19	36	19	45	15	18	5603	33	3394	66	198	11045	52	13057	#REF!
gene44917_100194771	3.0459	3.73997	2.12723e-10	7.5564e-08	54	78	86	102	114	190	166	90	341	230	285	166	240	780	294	1116	#REF!
gene38751_106577630	2.29185	2.83511	2.15275e-10	7.5564e-08	62	63	61	83	132	164	123	132	259	216	196	159	237	427	195	384	#REF!
gene13644_100195790	3.53405	4.52947	2.27502e-10	7.79769e-08	56	170	83	103	120	331	395	153	548	503	649	185	447	982	376	2454	#REF!
gene10011_100194939	1.64384	4.61421	2.25664e-10	7.79769e-08	319	398	266	353	521	819	409	422	734	1138	582	418	790	1105	665	1330	#REF!
gene36687_106575603	1.35371	7.93903	2.65925e-10	9.00869e-08	3518	4350	3543	4091	5228	8016	4666	2969	4687	11493	6243	4469	6433	13010	7026	10829	#REF!
gene39250_106578147	3.81162	-0.0629001	2.89105e-10	9.67181e-08	3	3	2	5	8	31	19	12	26	38	24	17	32	50	31	63	#REF!
gene19611_106612657	2.59895	3.2728	2.92139e-10	9.67181e-08	73	88	58	88	89	262	110	38	441	308	142	102	244	637	211	631	#REF!
gene43739_106582569	2.31876	4.36077	3.1155e-10	1.01985e-07	127	300	159	184	396	745	351	304	463	1465	537	317	501	1180	569	1306	#REF!
gene25530_106564667	4.24435	2.66834	3.38238e-10	1.09491e-07	19	21	14	17	21	72	62	29	75	86	62	32	76	557	65	536	#REF!
gene6287_106599166	1.17904	5.00591	3.47422e-10	1.11229e-07	548	619	395	659	703	1029	602	708	1006	1212	826	632	1254	1226	978	1292	#REF!
gene25847_106565001	1.55688	4.1155	3.57476e-10	1.13203e-07	230	246	238	268	365	519	338	221	444	561	525	312	572	848	528	787	#REF!
gene50856_100380340	1.13314	5.64271	3.96071e-10	1.24077e-07	812	1237	614	876	1248	1370	956	836	1380	1942	1335	1270	1903	1809	1583	2012	#REF!
gene21329_106560517	2.03932	4.37092	4.08729e-10	1.2668e-07	158	270	175	305	348	733	328	226	472	941	505	347	535	1151	628	1164	#REF!
gene45742_106584474	1.58667	4.08684	4.26309e-10	1.30738e-07	209	246	243	248	364	627	315	201	443	735	372	417	572	841	505	778	#REF!
gene33696_100380784	1.67917	3.90839	4.61741e-10	1.40129e-07	209	185	158	250	429	429	254	317	450	586	449	385	489	844	469	628	#REF!
gene11295_106604658	3.32982	0.328023	5.04945e-10	1.5166e-07	12	3	5	4	26	41	67	15	88	46	66	25	48	71	48	64	#REF!
gene45739_106584478	2.30278	1.87074	5.19103e-10	1.54322e-07	35	39	30	32	56	93	76	50	149	135	84	71	176	202	105	160	#REF!
gene24591_106563730	2.48902	7.61414	5.29439e-10	1.55805e-07	1050	2214	1794	1549	1733	3809	3521	1835	4950	4719	5207	1575	4196	9958	4016	15856	#REF!
gene3722_106577506	8.04317	8.77502	5.9834e-10	1.7432e-07	41	153	51	129	64	209	88	107	12346	199	11804	226	505	36130	242	50429	#REF!
gene38020_106576693	1.55354	4.55822	6.18548e-10	1.78423e-07	270	335	315	417	373	787	482	348	744	1491	408	359	722	1337	725	953	#REF!
gene2969_106570956	2.01284	2.75972	6.79257e-10	1.93222e-07	80	80	64	76	150	336	75	102	207	321	117	116	228	378	220	317	#REF!
gene7359_106600993	3.61618	5.70105	7.21264e-10	2.01884e-07	172	214	225	264	212	505	431	212	1688	469	1283	324	370	3306	929	5079	#REF!
gene21372_100380694	3.23288	5.2432	7.27597e-10	2.01884e-07	103	291	206	212	206	535	546	278	962	672	1040	283	742	1581	618	3927	#REF!
gene25383_106564535	2.05679	5.01884	8.01674e-10	2.16259e-07	356	425	281	354	511	974	376	242	925	1218	873	384	830	2170	634	1850	#REF!
gene18225_106611282	1.70788	5.94932	7.96926e-10	2.16259e-07	816	966	663	820	1151	2119	1047	604	1359	2631	1449	956	1801	4006	1228	2990	#REF!
gene43751_106582581	2.72065	3.77339	8.18315e-10	2.18723e-07	48	168	83	104	233	462	182	189	361	950	345	201	310	748	394	992	#REF!
gene4096_106580750	4.13857	4.11457	8.70434e-10	2.30325e-07	51	43	54	59	67	57	32	30	1028	1076	33	35	1367	34	1230	876	#REF!
gene15591_106608788	1.63198	4.72795	8.77536e-10	2.30325e-07	337	364	339	407	370	596	384	328	657	684	624	478	820	1160	693	1512	#REF!
gene43839_100286653	5.52274	2.85412	9.31055e-10	2.42191e-07	12	6	9	7	8	24	20	8	228	27	260	17	28	305	73	972	#REF!
gene21242_106560429	1.65921	4.07489	1.03361e-09	2.66488e-07	192	233	230	248	327	408	455	310	478	746	613	417	530	823	497	842	#REF!
gene4509_100217352	3.84614	3.32001	1.09497e-09	2.78009e-07	45	35	27	39	22	33	75	45	297	54	259	58	123	606	117	1028	#REF!
gene15636_106608748	3.44644	2.65306	1.09738e-09	2.78009e-07	15	44	39	18	39	104	116	40	214	136	162	52	140	324	134	569	#REF!
gene44179_100194947	1.79316	4.56711	1.13367e-09	2.84727e-07	245	371	262	312	454	1088	655	327	729	2285	614	401	539	1350	776	1191	#REF!
gene28391_106567247	4.77712	3.50566	1.17396e-09	2.92326e-07	18	27	21	23	47	66	58	30	519	62	676	89	101	539	72	1443	#REF!
gene43312_106582060	2.72092	4.68994	1.25675e-09	3.10291e-07	103	307	164	188	214	683	590	259	976	1114	750	199	529	1253	612	2171	#REF!
gene40278_106579241	3.68384	4.45063	1.30171e-09	3.1869e-07	76	113	80	85	100	388	252	132	379	359	300	137	258	962	296	2506	#REF!
gene30474_106569297	2.82082	2.1644	1.32822e-09	3.22469e-07	22	42	27	32	76	123	61	62	151	183	157	70	139	243	99	326	#REF!
gene11893_106605378	1.98494	2.88412	1.34103e-09	3.22888e-07	67	88	74	102	170	201	239	102	245	499	193	144	223	374	297	343	#REF!
gene11524_106604844	2.35791	9.25255	1.48239e-09	3.53999e-07	3462	6564	5592	6611	6860	12673	11014	5552	14624	15860	15261	5795	12526	31856	12952	47318	#REF!
gene19123_106612115	3.93825	2.43612	1.57456e-09	3.69946e-07	18	19	12	25	11	37	29	13	175	35	121	34	59	262	105	583	#REF!
gene21406_106560596	1.64955	4.68483	1.57227e-09	3.69946e-07	363	350	331	349	493	1161	409	696	666	1147	577	396	723	1406	638	1331	#REF!
gene5375_101448046	2.07421	8.77881	1.62752e-09	3.7632e-07	3497	5692	3659	6127	5791	7819	10327	5366	13833	17012	13150	5755	10264	24135	9487	29647	#REF!
gene33364_106572102	1.29294	5.63507	1.62208e-09	3.7632e-07	756	892	687	903	1043	1989	1097	683	1073	2966	1135	861	1424	2651	1314	2097	#REF!
gene2767_106568667	1.11856	5.82716	1.6566e-09	3.80026e-07	786	1073	948	1198	1212	1704	1236	914	1176	2507	1524	1414	1714	2328	1833	2351	#REF!
gene24811_100196757	2.71083	5.23291	1.7199e-09	3.88432e-07	161	387	281	283	318	908	721	335	1025	1281	957	268	787	1750	709	3372	#REF!
gene19712_100380637	1.64348	4.19111	1.71334e-09	3.88432e-07	219	237	262	268	316	395	422	205	508	689	342	255	574	1046	495	817	#REF!
gene9407_106602867	2.97821	4.45679	1.77252e-09	3.94202e-07	140	117	96	204	261	341	220	178	687	455	504	191	369	1467	351	1802	#REF!
gene49936_106588322	2.6831	2.27694	1.76809e-09	3.94202e-07	30	45	29	41	60	80	108	36	208	117	80	73	91	311	180	284	#REF!
gene482_106587655	2.25831	4.4626	1.91283e-09	4.22184e-07	299	167	192	200	228	315	229	219	560	401	624	215	674	1038	413	1638	#REF!
gene18758_106611743	1.97222	3.0693	1.96336e-09	4.3008e-07	55	124	103	95	144	203	205	93	323	226	324	167	362	431	270	360	#REF!
gene21338_106560529	2.53987	2.33299	2.02628e-09	4.4055e-07	41	53	29	42	62	104	34	45	145	153	110	57	178	306	105	307	#REF!
gene26415_106565565	2.28257	1.83755	2.26203e-09	4.88162e-07	29	37	32	36	57	128	74	39	104	151	139	72	114	150	195	158	#REF!
gene24260_106563523	3.1476	3.21116	2.31542e-09	4.9239e-07	38	52	57	61	73	139	193	68	365	154	248	71	232	348	158	934	#REF!
gene6503_106599680	2.141	3.29374	2.3121e-09	4.9239e-07	87	107	93	117	155	213	165	134	318	324	208	129	261	486	289	619	#REF!
gene1222_100380761	1.16172	5.69393	2.4291e-09	5.09949e-07	680	1002	801	1099	1106	1247	1036	736	1012	1823	1769	1203	1537	1898	1911	2200	#REF!
gene37176_106576070	1.56416	4.88744	2.46823e-09	5.1364e-07	533	366	365	420	494	900	596	530	844	1268	1020	566	878	1456	749	1559	#REF!
gene51660_106590114	1.40691	4.33257	2.5271e-09	5.2216e-07	280	323	316	312	462	574	409	358	584	679	528	485	655	879	632	921	#REF!
gene48720_106587480	3.19259	2.98932	2.81174e-09	5.63956e-07	27	63	43	41	50	140	125	54	335	208	205	65	153	332	179	773	#REF!
gene41893_106580745	2.91757	2.76917	2.77501e-09	5.63956e-07	29	63	42	43	63	94	172	139	309	165	221	177	225	286	122	594	#REF!
gene17614_106610672	2.81083	3.30192	2.84113e-09	5.63956e-07	39	96	72	66	56	163	303	82	414	268	301	78	271	452	197	840	#REF!
gene44056_106582887	2.42263	4.39966	2.84552e-09	5.63956e-07	174	156	198	211	244	396	308	188	605	250	588	197	329	1092	630	1583	#REF!
gene9740_106603199	1.67133	5.55256	2.79572e-09	5.63956e-07	432	585	543	948	948	1621	1656	679	1832	3147	1647	956	1238	2420	1386	2447	#REF!
gene15506_106608678	1.45738	4.53042	2.91708e-09	5.74231e-07	237	368	353	415	449	685	510	361	627	948	705	525	752	1152	755	940	#REF!
gene24726_106563873	2.99885	0.0580796	3.00211e-09	5.87003e-07	6	6	6	6	6	15	11	20	21	63	9	16	46	49	34	56	#REF!
gene34943_106573821	2.49065	4.04693	3.02888e-09	5.8829e-07	97	123	167	165	156	229	179	107	766	327	498	133	341	859	407	1266	#REF!
gene45467_106584205	1.30799	5.07487	3.09344e-09	5.9685e-07	639	542	442	563	733	866	980	549	1075	1296	1075	517	1113	1493	862	1600	#REF!
gene29121_106567791	2.32452	4.91912	3.37574e-09	6.40942e-07	230	295	348	244	321	531	359	283	795	800	735	388	703	1338	648	2457	#REF!
gene13117_106606462	2.19692	2.1356	3.38797e-09	6.40942e-07	57	45	37	36	74	117	84	55	153	128	105	63	153	221	145	233	#REF!
gene26568_106565699	3.07785	7.25652	3.41302e-09	6.41516e-07	533	1207	827	1059	1406	2101	1780	1045	2945	2954	2991	947	2297	8192	2216	14869	#REF!
gene47722_106586483	2.94917	4.97136	3.64645e-09	6.80998e-07	169	253	190	194	223	453	457	272	735	635	832	255	623	1240	460	3241	#REF!
gene38060_106576950	1.8152	3.86629	3.67084e-09	6.81186e-07	138	269	148	169	350	321	273	254	487	463	427	235	411	790	495	694	#REF!
gene24585_100329180	2.2796	4.59808	3.72885e-09	6.87572e-07	120	302	277	217	234	530	812	242	1082	900	720	304	654	1148	593	1746	#REF!
gene39165_100195470	1.41598	4.64379	3.92862e-09	7.19852e-07	380	460	308	386	394	684	379	357	620	980	565	333	900	1309	598	1066	#REF!
gene24608_106563760	1.63909	4.57329	4.09919e-09	7.41775e-07	363	379	254	309	453	708	251	212	645	800	483	416	761	1397	531	1128	#REF!
gene19508_100195080	1.59242	5.23676	4.07526e-09	7.41775e-07	448	542	443	674	628	968	986	436	1065	1678	1012	673	964	1711	1079	2142	#REF!
gene13648_106606886	3.46843	3.7713	4.53965e-09	8.16409e-07	46	107	44	58	105	185	189	97	325	278	373	94	241	614	183	1465	#REF!
gene47353_100306785	2.90929	4.27677	4.63104e-09	8.27734e-07	70	159	135	142	164	294	436	134	697	474	610	158	395	944	332	1792	#REF!
gene8083_106601723	8.34907	-0.326607	5.03404e-09	8.88859e-07	0	0	0	0	0	10	2	3	5	13	10	6	11	89	2	53	#REF!
gene6375_106599430	1.22653	5.151	5.02277e-09	8.88859e-07	625	517	622	613	907	1306	876	565	1036	1471	1045	793	1107	1746	971	1462	#REF!
gene44040_106582870	3.68763	0.516317	5.09925e-09	8.89591e-07	7	4	3	8	1	14	10	2	44	64	8	8	19	80	67	98	#REF!
gene9490_106602933	3.20052	2.62524	5.074e-09	8.89591e-07	12	38	37	46	62	101	153	44	229	187	144	46	172	294	120	545	#REF!
gene12338_106605689	5.65912	8.47688	5.16847e-09	8.96299e-07	346	486	301	427	316	985	510	525	10394	809	11574	478	1010	27470	676	40689	#REF!
gene47079_106585831	3.09	4.49231	5.23964e-09	9.01406e-07	50	171	147	156	132	480	209	180	608	579	298	189	401	1103	449	2116	#REF!
gene25762_106564832	1.45762	6.55877	5.2598e-09	9.01406e-07	1259	1644	1235	1518	2176	3894	2330	1506	2422	8642	1952	1587	2105	4229	2971	5086	#REF!
gene15467_106608581	2.40742	1.74556	5.33746e-09	9.04078e-07	16	35	32	33	90	97	47	69	117	152	76	65	112	197	133	148	#REF!
gene16849_106609939	1.72864	3.2903	5.33325e-09	9.04078e-07	98	135	133	137	186	373	215	158	298	415	253	211	327	517	334	413	#REF!
gene17857_106610834	1.43882	4.67976	5.47563e-09	9.22121e-07	437	393	280	449	381	665	816	384	854	1108	1063	450	774	918	871	1348	#REF!
gene2381_106564789	2.2306	1.66953	6.00742e-09	1.00586e-06	30	30	25	38	57	94	58	37	85	119	103	68	113	159	122	152	#REF!
gene3791_100141319	1.61589	4.82617	6.42679e-09	1.06993e-06	395	447	290	442	364	782	446	315	870	1016	720	371	844	1242	709	1663	#REF!
gene16864_106609985	6.04615	3.98571	6.55928e-09	1.08578e-06	11	23	9	10	13	67	9	18	266	39	143	23	49	697	38	2246	#REF!
gene47009_106585778	3.55046	1.49676	7.1056e-09	1.163e-06	19	8	7	15	13	154	15	67	153	36	20	12	194	24	132	189	#REF!
gene627_100195225	4.02181	2.05237	7.19428e-09	1.17094e-06	10	15	13	15	20	44	39	24	90	61	96	20	70	135	56	506	#REF!
gene26419_106565564	1.58493	4.831	7.31772e-09	1.18441e-06	339	513	361	383	449	868	543	298	769	1052	781	408	832	1236	758	1626	#REF!
gene24024_106563326	2.26217	2.26073	7.45231e-09	1.19953e-06	33	56	39	55	100	191	86	34	113	279	85	96	132	294	173	230	#REF!
gene3796_106577754	1.99823	4.74445	7.8051e-09	1.24942e-06	283	319	283	317	310	481	534	233	687	792	677	312	675	1185	597	1948	#REF!
gene11112_106604467	1.03947	7.12936	7.87206e-09	1.25325e-06	2119	2967	2179	3034	2895	5826	2565	1935	3190	6982	3547	2913	4610	6114	3753	5571	#REF!
gene50586_106589012	2.42859	2.46784	8.11103e-09	1.28428e-06	32	53	52	54	61	96	90	50	168	126	118	80	131	277	190	361	#REF!
gene34342_106573231	2.35689	3.38485	8.21443e-09	1.29362e-06	89	103	78	112	138	152	108	78	339	246	231	129	193	560	310	730	#REF!
gene29412_106568321	3.32896	2.34111	8.26644e-09	1.29481e-06	17	29	28	27	40	72	60	32	121	121	99	34	97	250	86	492	#REF!
gene14099_106607312	2.33424	2.77283	8.38138e-09	1.30579e-06	48	67	58	78	95	182	130	87	197	255	177	102	191	410	165	419	#REF!
gene26211_100196383	3.22606	1.43976	8.98165e-09	1.39187e-06	13	16	17	11	25	62	38	20	90	67	98	33	86	137	43	230	#REF!
gene23597_106562738	1.24864	4.69874	9.0567e-09	1.39607e-06	421	436	419	445	532	659	491	464	747	627	591	570	927	1178	668	1110	#REF!
gene11493_106604826	3.19539	2.57086	9.34542e-09	1.433e-06	26	34	38	31	31	97	87	67	144	151	191	46	137	228	102	605	#REF!
gene20867_106613830	1.71905	4.71585	9.67193e-09	1.4753e-06	295	414	305	359	451	603	505	381	677	893	682	417	734	1276	618	1570	#REF!
gene21768_106560979	2.49021	3.10435	9.89902e-09	1.50207e-06	88	80	66	57	109	175	131	132	296	249	171	136	168	465	227	634	#REF!
gene43695_106582520	2.70517	0.705998	9.95947e-09	1.50342e-06	6	13	15	12	35	30	25	37	42	41	35	23	69	64	75	81	#REF!
gene2391_106564853	3.79111	0.683634	1.00744e-08	1.51292e-06	1	12	3	7	10	20	18	19	31	49	11	10	45	161	42	62	#REF!
gene18913_106611874	2.78745	3.9051	1.02631e-08	1.53336e-06	79	127	120	95	123	358	282	119	351	489	314	171	307	746	248	1351	#REF!
gene27509_100136375	3.2231	4.02925	1.056e-08	1.56967e-06	52	107	84	109	76	157	203	138	323	159	343	111	328	558	246	1803	#REF!
gene17134_106610225	2.26974	2.40296	1.1338e-08	1.67675e-06	39	52	46	64	142	112	72	107	161	224	133	83	160	309	143	300	#REF!
gene22642_106561808	1.96571	2.92594	1.14384e-08	1.68306e-06	70	119	60	98	198	267	118	111	193	290	157	136	293	355	216	406	#REF!
gene10834_106604192	1.20092	7.83843	1.17528e-08	1.72063e-06	3671	4201	3476	4247	4660	6163	5503	3974	7330	12036	6677	3434	6377	9810	6091	11218	#REF!
gene2946_106570345	3.59876	1.18086	1.20257e-08	1.75179e-06	8	15	5	10	23	36	32	19	60	75	72	20	45	102	50	219	#REF!
gene48102_106586860	3.71268	-0.344585	1.21198e-08	1.75671e-06	1	2	5	3	6	17	11	6	18	19	14	12	29	29	24	59	#REF!
gene45253_106584018	1.7609	3.4024	1.25e-08	1.80285e-06	120	136	125	156	221	313	198	129	290	422	268	204	285	579	362	490	#REF!
gene45319_106584072	1.48366	4.05339	1.26761e-08	1.81924e-06	204	252	231	289	334	656	279	237	405	876	395	327	524	848	499	718	#REF!
gene22937_106562141	3.2566	2.02004	1.30286e-08	1.86066e-06	22	28	11	25	38	52	27	32	97	76	127	46	59	195	114	368	#REF!
gene1310_106607527	5.39207	1.80067	1.34743e-08	1.90564e-06	7	5	0	6	8	10	7	13	105	13	301	9	24	200	29	417	#REF!
gene22091_106561261	2.4459	2.05876	1.34379e-08	1.90564e-06	32	31	39	40	76	95	107	68	137	193	116	74	113	204	126	279	#REF!
gene29984_106569003	5.18351	2.33037	1.44546e-08	2.0344e-06	15	7	5	3	320	307	4	1	411	1	1	321	4	339	396	267	#REF!
gene40029_100136533	1.46204	6.13915	1.56399e-08	2.19064e-06	1016	908	1089	1181	1109	1280	1166	740	1879	1851	1925	1036	1790	3273	1803	3919	#REF!
gene11939_106605301	2.34034	4.0832	1.62105e-08	2.25969e-06	141	196	118	174	182	320	113	93	323	428	248	194	374	854	340	1327	#REF!
gene29823_106568728	6.45266	1.41108	1.67437e-08	2.2902e-06	1	2	3	0	113	1	89	96	102	1	3	3	1	251	225	70	#REF!
gene24241_106563394	3.7213	2.83841	1.65327e-08	2.2902e-06	16	38	35	22	34	67	81	28	222	93	196	36	105	344	89	785	#REF!
gene3727_106577531	2.39011	4.03205	1.67277e-08	2.2902e-06	145	139	149	152	202	505	151	110	391	690	225	173	435	713	278	1375	#REF!
gene48156_100380276	1.29344	5.36368	1.66164e-08	2.2902e-06	651	757	644	623	1247	1348	588	910	866	1742	977	832	912	1888	1520	1818	#REF!
gene40387_106579149	5.9681	2.99964	1.71667e-08	2.33708e-06	3	8	12	4	9	4	13	12	95	21	217	7	20	546	28	964	#REF!
gene21041_106560230	1.5994	4.05794	1.80146e-08	2.44111e-06	189	181	223	327	333	551	490	201	477	926	570	429	525	765	543	802	#REF!
gene21104_106560287	5.21024	2.04779	1.82488e-08	2.45005e-06	7	10	5	2	3	6	17	7	75	7	153	6	14	52	200	514	#REF!
gene51304_106589749	1.79657	3.08094	1.82193e-08	2.45005e-06	66	114	123	114	115	227	199	183	203	319	350	207	376	403	256	363	#REF!
gene42392_106581247	2.10693	2.70108	1.87534e-08	2.50625e-06	69	60	66	77	102	157	134	86	153	260	176	130	202	324	172	397	#REF!
gene30984_106570180	1.97123	10.0388	1.91423e-08	2.53497e-06	10514	14447	8889	14416	12554	36233	11493	7801	25502	47618	27907	13462	23787	62836	19355	68194	#REF!
gene6509_106599706	1.9236	3.93821	1.97123e-08	2.58693e-06	142	197	146	231	270	382	347	199	729	775	385	231	409	882	374	870	#REF!
gene31711_106570571	1.32602	7.4493	1.96744e-08	2.58693e-06	2992	3174	1903	3223	4043	9439	2352	1924	4785	10371	3976	2861	5105	8626	4110	8502	#REF!
gene6156_106598932	2.22358	3.9079	2.0086e-08	2.62415e-06	138	172	124	160	163	289	310	186	381	515	521	179	357	527	404	1223	#REF!
gene27233_106566182	2.43973	3.47916	2.11851e-08	2.75538e-06	78	95	87	127	112	208	134	100	307	245	254	115	205	629	275	820	#REF!
gene26006_106565229	3.16831	5.08941	2.22432e-08	2.88015e-06	130	223	159	252	211	224	300	155	1144	495	994	149	296	1734	658	3438	#REF!
gene46248_106585191	2.11351	3.00205	2.2388e-08	2.88608e-06	86	97	64	90	202	246	167	123	215	314	186	122	211	443	207	489	#REF!
gene19830_106612870	2.25537	5.59358	2.26278e-08	2.8914e-06	386	510	417	562	385	812	821	420	1048	855	1293	589	1077	2469	755	3868	#REF!
gene33254_106572195	1.39299	4.16566	2.26011e-08	2.8914e-06	267	257	271	310	434	610	289	329	456	741	465	317	644	782	483	838	#REF!
gene5721_100380292	2.08565	3.72062	2.40538e-08	3.04688e-06	128	140	105	191	202	317	208	150	381	443	349	246	321	720	325	844	#REF!
gene28867_106568015	3.71652	1.57782	2.46381e-08	3.09425e-06	12	10	14	10	16	43	27	17	112	51	96	27	48	168	38	299	#REF!
gene9673_106603123	3.26259	2.01765	2.46401e-08	3.09425e-06	13	25	22	24	55	58	50	44	97	96	113	49	87	179	71	397	#REF!
gene48923_106587688	3.10912	1.25519	2.5047e-08	3.13184e-06	13	12	13	16	21	41	32	17	54	41	65	26	59	131	45	196	#REF!
gene38919_106577846	3.58499	0.385963	2.53873e-08	3.16083e-06	4	2	7	8	11	33	29	11	40	34	32	7	37	58	31	112	#REF!
gene42110_106580961	3.18765	3.91938	2.61406e-08	3.24077e-06	44	112	84	93	114	255	271	148	534	274	362	125	256	461	297	1687	#REF!
gene31685_106570545	1.91715	2.47205	2.65279e-08	3.26102e-06	57	64	63	73	154	204	172	107	228	379	196	92	169	306	198	248	#REF!
gene21957_106560801	1.69432	3.78332	2.64565e-08	3.26102e-06	150	182	168	225	270	398	364	246	399	635	416	262	401	680	396	725	#REF!
gene7702_106601342	1.68573	3.31825	2.9184e-08	3.56295e-06	151	177	123	79	348	451	135	182	504	328	194	155	416	360	366	465	#REF!
gene50076_106588562	1.53253	4.33411	2.92403e-08	3.56295e-06	170	416	280	290	398	647	345	346	421	977	491	458	769	849	625	931	#REF!
gene9086_106602664	1.70952	4.39975	3.0734e-08	3.71536e-06	307	270	187	352	305	552	433	318	610	932	615	334	708	1158	432	1110	#REF!
gene38371_106577279	4.76967	3.04949	3.13246e-08	3.75992e-06	11	35	9	11	14	66	35	19	59	55	212	30	83	255	58	1154	#REF!
gene18916_106611871	2.12314	7.88024	3.13606e-08	3.75992e-06	1428	3064	2376	2961	2968	5227	4502	2331	5982	6951	6114	2394	4841	12340	4984	17233	#REF!
gene37554_100195033	1.77826	4.737	3.20356e-08	3.82511e-06	295	375	312	366	455	448	402	495	925	929	789	366	763	1302	538	1688	#REF!
gene29954_106568976	1.89923	5.27026	3.22164e-08	3.83099e-06	400	456	414	558	542	734	884	479	882	1357	992	532	885	1786	845	2740	#REF!
gene21427_106560620	2.12745	4.23456	3.27137e-08	3.87432e-06	156	207	193	226	288	581	251	222	526	661	420	285	415	986	409	1341	#REF!
gene30122_106568842	2.51509	1.41689	3.3185e-08	3.90474e-06	16	25	18	28	31	36	48	35	70	89	68	29	92	140	69	166	#REF!
gene35541_106574408	1.68943	8.05357	3.32387e-08	3.90474e-06	2959	3857	2904	4423	3020	6580	4957	2373	6650	8900	7262	3206	6961	11156	5928	17840	#REF!
gene34375_106573197	1.44613	4.56254	3.3585e-08	3.91594e-06	390	351	320	363	410	676	344	253	621	832	517	478	674	1235	598	1134	#REF!
gene22211_106561416	1.38109	5.1185	3.36029e-08	3.91594e-06	467	628	469	599	629	907	826	461	1282	1754	867	697	1042	1882	805	1584	#REF!
gene28162_106567056	1.81008	4.86859	3.40839e-08	3.95618e-06	477	266	389	319	720	633	787	315	1059	775	704	555	725	1350	737	1889	#REF!
gene27847_100196705	3.102	3.97156	3.4261e-08	3.96095e-06	50	154	66	98	126	268	224	119	402	388	508	110	289	614	267	1638	#REF!
gene26728_106565776	3.0282	3.1001	3.4795e-08	4.00679e-06	46	53	45	65	54	82	73	44	275	106	189	41	100	433	197	803	#REF!
gene51536_106589983	3.01528	1.69162	3.61723e-08	4.13754e-06	8	13	22	34	91	30	46	24	131	42	50	53	121	204	60	210	#REF!
gene32199_100195151	1.35826	4.36428	3.62145e-08	4.13754e-06	284	338	424	233	529	318	470	376	399	669	332	298	738	773	813	820	#REF!
gene39138_106578013	3.50634	-0.137101	3.66434e-08	4.17019e-06	3	3	4	5	4	6	31	8	25	13	28	8	16	41	42	63	#REF!
gene12331_106605682	1.96291	3.29758	3.77342e-08	4.26103e-06	80	135	113	118	216	299	164	140	276	392	221	176	296	438	274	614	#REF!
gene47856_106586623	3.42604	1.6166	3.93689e-08	4.36111e-06	9	13	15	20	30	40	65	15	106	54	100	21	72	101	58	325	#REF!
gene47989_106586778	2.50766	1.99415	3.91244e-08	4.36111e-06	34	39	28	31	97	213	27	60	104	210	80	77	122	258	75	247	#REF!
gene49831_106588265	2.05287	2.24372	3.93642e-08	4.36111e-06	46	66	45	47	88	129	97	48	131	146	126	88	159	269	135	236	#REF!
gene37553_106576460	1.58047	4.34214	3.89329e-08	4.36111e-06	222	340	257	318	289	498	422	226	612	730	555	332	605	1012	517	1056	#REF!
gene37146_100196821	1.43845	6.00025	4.05317e-08	4.47292e-06	765	1299	642	1193	988	2474	1143	654	1645	3199	1255	981	2264	3414	1332	2934	#REF!
gene31005_106570100	2.98648	4.64298	4.14252e-08	4.55428e-06	141	172	92	228	143	254	183	122	850	450	775	131	316	1241	419	2473	#REF!
gene9069_106602544	2.66295	3.90638	4.18704e-08	4.56873e-06	74	141	90	153	139	272	246	103	450	376	370	142	300	590	314	1403	#REF!
gene38903_106577801	2.37634	2.21601	4.18543e-08	4.56873e-06	45	49	24	50	66	111	73	66	132	176	111	56	118	237	137	308	#REF!
gene11999_106605354	2.47414	1.90115	4.20751e-08	4.56891e-06	22	46	24	34	56	148	70	39	103	144	87	46	108	249	96	205	#REF!
gene10393_106603845	1.39067	4.89752	4.21856e-08	4.56891e-06	433	587	389	442	569	994	484	450	899	1099	721	620	1062	1308	660	1519	#REF!
gene34289_106573119	1.5152	3.92983	4.25413e-08	4.59036e-06	221	198	184	282	325	593	394	215	470	790	463	299	397	750	563	666	#REF!
gene17588_106610585	1.68298	3.4759	4.30467e-08	4.62775e-06	153	159	143	135	241	330	233	163	329	408	262	242	366	566	283	568	#REF!
gene12166_106605511	2.99218	2.52094	4.35262e-08	4.64599e-06	30	43	27	43	56	110	99	66	226	136	166	71	113	271	99	542	#REF!
gene51176_106589619	1.64762	3.09962	4.35352e-08	4.64599e-06	106	129	108	119	223	402	230	152	222	400	187	193	256	439	313	362	#REF!
gene14004_106607385	1.45303	3.88442	4.36962e-08	4.64615e-06	165	232	241	239	283	253	414	247	421	555	439	321	467	621	533	658	#REF!
gene26788_106565723	3.19806	3.27312	4.51338e-08	4.78091e-06	38	72	49	53	61	136	97	77	217	117	220	52	150	328	176	1072	#REF!
gene45068_106583823	5.37332	-0.448116	4.57923e-08	4.8058e-06	0	1	1	1	11	0	28	0	13	12	25	0	87	4	14	38	#REF!
gene35008_106573870	3.74838	1.8838	4.59834e-08	4.8058e-06	5	19	14	18	14	49	31	28	45	71	113	29	71	154	50	406	#REF!
gene757_106601300	1.65238	3.6334	4.60224e-08	4.8058e-06	102	208	182	172	286	386	260	225	256	517	309	260	381	578	476	549	#REF!
gene14959_106608146	3.74219	-0.127472	5.04714e-08	5.25155e-06	3	4	3	3	7	8	9	2	25	27	33	6	18	53	20	74	#REF!
gene4658_106588086	3.7039	2.31714	5.14594e-08	5.31638e-06	5	31	22	20	33	119	88	30	183	190	128	41	139	112	92	574	#REF!
gene45624_106584361	3.07547	-0.0608062	5.1362e-08	5.31638e-06	4	6	4	7	6	29	18	13	30	32	24	19	29	56	26	58	#REF!
gene13469_106606823	2.94554	3.30051	5.20541e-08	5.35881e-06	33	83	66	69	76	208	176	100	273	266	333	73	207	463	155	934	#REF!
gene21114_106560296	1.73257	3.88401	5.35309e-08	5.49144e-06	164	204	184	210	275	352	289	259	368	570	435	252	440	731	352	846	#REF!
gene49060_106587831	2.22572	3.59793	5.4198e-08	5.54036e-06	107	114	138	114	189	285	207	80	354	336	298	127	254	631	285	876	#REF!
gene19585_100195943	3.15592	1.96454	5.47803e-08	5.56462e-06	14	30	19	24	26	77	41	36	90	84	102	32	84	176	68	375	#REF!
gene25517_106564679	1.79092	3.42164	5.48173e-08	5.56462e-06	142	139	133	122	189	330	162	121	238	433	207	166	339	622	248	541	#REF!
gene26538_106565637	1.6689	3.46251	5.56488e-08	5.62942e-06	163	161	119	149	181	372	157	155	321	488	238	168	326	546	314	570	#REF!
gene42150_106581002	2.57167	5.77761	5.59961e-08	5.64495e-06	391	497	379	508	422	1067	906	495	1318	763	1601	673	1244	3356	508	4527	#REF!
gene51679_106590133	1.65516	5.16011	5.64652e-08	5.67261e-06	451	437	377	672	510	845	836	521	1307	1539	1111	443	1133	1746	694	2104	#REF!
gene28144_106567041	2.61721	0.539479	5.83421e-08	5.80116e-06	4	11	11	17	37	45	14	19	42	92	32	35	66	69	68	54	#REF!
gene36806_100380696	1.741	5.222	5.90045e-08	5.84512e-06	530	649	297	476	531	791	921	506	1279	1411	1830	431	783	1847	1035	2283	#REF!
gene36309_100380704	2.9751	2.98683	6.07212e-08	5.97652e-06	43	65	42	50	64	96	98	45	262	119	257	65	135	390	126	762	#REF!
gene43583_100194997	3.1038	1.89836	6.27436e-08	6.13413e-06	12	33	16	25	27	46	70	31	68	80	143	45	94	168	67	343	#REF!
gene47543_106586328	2.16944	3.19464	6.29801e-08	6.13667e-06	64	101	69	138	147	234	208	89	308	323	255	119	233	420	272	617	#REF!
gene15490_106608597	3.24173	5.03691	6.34124e-08	6.15819e-06	132	141	176	250	136	331	213	117	1369	403	770	174	373	2074	328	3211	#REF!
gene15420_100306846	2.2691	5.53617	6.60111e-08	6.38926e-06	380	495	377	539	523	969	680	516	961	1227	1129	594	846	1987	888	4051	#REF!
gene48520_106587207	3.15382	1.73197	6.63332e-08	6.39917e-06	14	26	16	18	18	45	50	36	122	78	108	38	80	170	48	303	#REF!
gene31700_106570566	3.43985	0.261473	6.73252e-08	6.41015e-06	2	4	7	8	19	14	24	7	36	16	32	9	34	54	29	99	#REF!
gene3523_100195421	3.14989	2.6588	6.69643e-08	6.41015e-06	21	56	34	31	42	120	125	59	200	141	169	55	141	307	84	611	#REF!
gene23806_106562955	1.69279	3.64424	6.7547e-08	6.41015e-06	121	189	137	213	243	277	250	188	304	417	294	259	464	694	300	569	#REF!
gene47155_106585909	1.63063	3.96857	6.70157e-08	6.41015e-06	179	255	182	240	269	402	304	182	391	583	368	308	471	707	416	876	#REF!
gene42940_106581811	2.06423	1.70771	6.84419e-08	6.47398e-06	39	29	28	43	69	96	106	61	98	139	87	80	104	171	135	140	#REF!
gene12990_106606337	2.70204	1.8508	7.19913e-08	6.78768e-06	27	32	27	20	40	81	73	38	148	126	88	60	97	162	78	296	#REF!
gene46723_106585479	1.43089	4.02514	7.25835e-08	6.82145e-06	188	310	239	246	275	369	283	163	405	483	328	310	664	830	401	646	#REF!
gene33478_106572002	2.09336	2.48683	7.56172e-08	7.0837e-06	50	56	62	67	81	136	119	82	131	217	187	89	161	293	153	334	#REF!
gene5961_106597443	2.12946	2.30103	7.76863e-08	7.25421e-06	46	70	50	37	123	215	74	93	111	247	114	109	178	327	119	223	#REF!
gene40522_106579408	2.51321	3.42987	7.79789e-08	7.25826e-06	76	100	79	104	82	178	227	84	375	219	305	125	265	423	194	972	#REF!
gene44604_106583528	1.69019	3.25801	7.8541e-08	7.27892e-06	117	134	113	141	185	292	163	118	238	385	199	173	330	500	242	467	#REF!
gene27696_106566673	1.0706	4.54991	7.87005e-08	7.27892e-06	425	449	413	404	523	667	517	537	580	632	549	627	818	968	697	895	#REF!
gene38096_106576982	2.47412	1.74374	8.04269e-08	7.41506e-06	18	30	25	39	46	120	36	37	58	169	67	48	92	234	90	174	#REF!
gene4614_106588395	3.6628	1.44184	8.07573e-08	7.42203e-06	4	14	14	11	16	41	15	24	61	46	123	22	57	97	46	297	#REF!
gene34789_106573684	2.90121	3.11116	8.17569e-08	7.4386e-06	41	81	48	58	71	133	143	83	193	173	238	89	183	408	123	822	#REF!
gene30755_106569640	2.32065	2.30216	8.16428e-08	7.4386e-06	37	35	49	60	88	164	86	87	123	152	117	98	145	240	125	335	#REF!
gene45263_106584025	2.17829	1.50755	8.19589e-08	7.4386e-06	30	23	22	38	51	57	68	62	86	90	101	51	87	167	119	113	#REF!
gene49839_106588409	1.6744	5.29079	8.13201e-08	7.4386e-06	598	592	386	536	822	891	487	491	1030	1241	969	541	997	1604	901	2640	#REF!
gene41922_106580770	2.48028	2.88542	8.40731e-08	7.53657e-06	62	68	71	48	94	128	114	118	183	202	293	131	194	366	132	588	#REF!
gene46461_106585022	1.50025	3.93248	8.50656e-08	7.60215e-06	191	213	243	239	332	475	405	231	382	580	388	296	435	779	463	699	#REF!
gene14391_100195351	1.91395	3.24135	8.68858e-08	7.74107e-06	82	119	113	126	99	236	128	83	250	312	269	164	320	549	205	498	#REF!
gene41769_106580619	1.93549	6.7367	8.85788e-08	7.86785e-06	791	1582	818	1794	1087	2600	3379	1205	3544	4363	2977	1298	2410	6482	2315	6425	#REF!
gene4785_106586893	4.59638	1.8203	8.92964e-08	7.90748e-06	11	5	5	10	4	12	10	4	80	12	81	17	19	222	29	400	#REF!
gene35483_106574231	1.84809	3.06928	9.01339e-08	7.95746e-06	94	111	80	123	139	201	137	84	242	291	230	174	233	452	242	445	#REF!
gene5746_106596897	2.14677	1.60485	9.10597e-08	8.01491e-06	29	24	37	32	43	109	73	43	103	192	91	34	90	148	133	143	#REF!
gene16082_106609239	3.56281	2.30142	9.16049e-08	8.03861e-06	25	19	15	27	23	50	35	26	129	87	159	24	57	171	85	579	#REF!
gene23978_100195441	4.26306	0.320302	9.34749e-08	8.10505e-06	1	7	2	3	6	14	21	7	27	25	41	12	21	43	26	139	#REF!
gene17364_106610431	4.03289	0.722147	9.34259e-08	8.10505e-06	0	7	7	6	5	17	21	11	71	27	37	6	43	55	31	176	#REF!
gene14019_106607372	2.06799	2.77313	9.26859e-08	8.10505e-06	57	89	53	95	79	362	165	135	169	196	154	171	184	375	195	393	#REF!
gene34851_106573623	1.75851	3.60665	9.33935e-08	8.10505e-06	135	177	130	180	206	307	216	157	386	431	344	227	382	562	298	717	#REF!
gene45577_106584337	1.36392	4.55216	9.382e-08	8.11084e-06	292	415	320	443	448	806	424	284	600	1046	756	493	692	996	702	1155	#REF!
gene35290_106574189	3.1438	-0.508225	9.49126e-08	8.15688e-06	3	1	6	4	1	4	27	31	2	48	7	0	23	34	33	32	#REF!
gene10626_106604056	3.42701	3.16881	9.52944e-08	8.16561e-06	30	35	47	57	22	42	66	17	298	66	174	47	71	612	141	835	#REF!
gene4085_100196462	2.86615	4.90436	9.62951e-08	8.22716e-06	120	320	170	201	192	428	573	183	777	562	880	187	479	1159	499	3117	#REF!
gene17831_106610861	3.03112	2.19526	9.73552e-08	8.26988e-06	17	34	29	30	36	58	79	41	111	99	108	25	92	199	84	442	#REF!
gene38893_106577791	2.4449	2.70839	9.73629e-08	8.26988e-06	56	62	51	57	58	129	123	68	253	244	231	88	139	329	143	513	#REF!
gene40797_106579676	1.68346	3.33203	9.95549e-08	8.43149e-06	90	157	123	162	226	431	205	150	247	563	225	189	304	410	386	505	#REF!
gene38995_100380705	3.06807	1.79095	1.04348e-07	8.78634e-06	10	31	20	20	31	46	70	32	98	86	64	27	74	155	74	317	#REF!
gene46318_100195547	3.02472	3.3108	1.0721e-07	8.97546e-06	45	92	53	53	59	195	179	70	258	216	252	69	174	469	135	994	#REF!
gene10491_106603937	2.685	0.29843	1.08435e-07	9.052e-06	11	8	9	7	17	23	26	29	30	48	18	20	39	50	47	76	#REF!
gene41672_106580555	3.2357	0.967194	1.11135e-07	9.25084e-06	15	10	7	9	29	34	19	9	55	41	39	15	37	137	34	148	#REF!
gene26398_106565579	3.88172	7.68871	1.14533e-07	9.47952e-06	185	1759	291	753	486	3295	9975	2250	5918	16689	14777	1161	2607	9846	2687	23335	#REF!
gene39132_106578017	1.66579	3.16251	1.15341e-07	9.51937e-06	98	126	96	159	198	234	154	156	228	367	261	259	340	357	272	460	#REF!
gene44160_106583009	1.90207	2.99517	1.16076e-07	9.55299e-06	74	101	89	110	153	200	134	129	185	322	245	146	250	318	233	500	#REF!
gene18875_106611864	3.39175	1.44387	1.17849e-07	9.66288e-06	5	16	19	11	20	45	58	14	61	73	84	21	68	91	56	278	#REF!
gene29800_106568707	1.87007	6.34077	1.18406e-07	9.66288e-06	752	1222	828	1110	1008	2113	1329	887	1951	2688	1311	893	1364	3983	2163	5554	#REF!
gene42998_106581763	1.06888	6.16023	1.18304e-07	9.66288e-06	1293	1487	944	1492	1414	1990	961	909	1762	2644	1502	1130	3000	1932	2008	3318	#REF!
gene15609_106608771	1.54707	5.65435	1.19053e-07	9.68851e-06	591	825	687	772	704	921	1038	522	1186	1509	1249	775	1220	2431	1137	3007	#REF!
gene34908_106573567	2.06623	2.44392	1.19402e-07	9.68982e-06	56	73	34	72	152	144	92	140	213	251	205	124	169	295	150	301	#REF!
gene36650_106575566	5.33939	1.76948	1.19738e-07	9.6901e-06	7	4	3	4	6	7	19	8	187	7	120	3	19	224	7	406	#REF!
gene30851_106569732	1.43499	4.40187	1.20871e-07	9.75473e-06	308	313	318	336	419	610	439	444	691	1228	616	361	643	1043	506	1054	#REF!
gene11275_106604642	1.17058	7.33409	1.22362e-07	9.84778e-06	2355	3217	2234	3368	2482	4349	2517	1436	4289	5708	4569	2842	4841	7427	3873	7455	#REF!
gene12884_106606229	3.16753	-0.118539	1.23816e-07	9.86836e-06	7	3	4	5	14	22	4	15	27	30	16	19	20	64	27	52	#REF!
gene20882_100380684	3.0051	2.86097	1.23973e-07	9.86836e-06	23	57	47	51	57	125	104	43	197	114	164	55	151	306	115	723	#REF!
gene7072_100380798	1.52681	5.82732	1.23324e-07	9.86836e-06	693	870	807	902	1213	1857	1266	614	1653	2194	1438	1186	1177	2652	1543	3358	#REF!
gene8833_106602380	1.20418	4.90581	1.22968e-07	9.86836e-06	437	607	432	561	618	1207	498	358	833	1509	508	569	1079	1605	715	1085	#REF!
gene18160_106611223	3.12565	0.23147	1.27172e-07	1.006e-05	3	6	10	6	19	26	10	22	34	42	26	23	33	55	34	86	#REF!
gene47310_106586061	1.95997	3.76912	1.26907e-07	1.006e-05	152	148	163	158	261	360	184	247	354	373	493	286	460	617	240	931	#REF!
gene11365_106604716	1.94638	3.84856	1.27416e-07	1.006e-05	142	171	160	189	250	403	216	159	380	478	443	225	333	798	327	911	#REF!
gene15126_106608296	1.2387	4.31258	1.2784e-07	1.00662e-05	271	435	287	333	470	589	354	388	438	807	550	463	722	878	571	799	#REF!
gene32694_106571490	2.61756	2.40898	1.29479e-07	1.01677e-05	46	51	25	45	43	71	50	31	152	112	125	61	100	353	111	373	#REF!
gene12108_106605479	5.1361	-0.0936101	1.31159e-07	1.02182e-05	0	2	1	2	0	9	8	2	20	8	13	5	13	77	5	82	#REF!
gene39341_106578240	2.66445	5.00702	1.30775e-07	1.02182e-05	167	306	274	228	311	479	443	267	583	605	807	252	517	1271	541	3225	#REF!
gene42508_101448029	1.26171	4.47445	1.31174e-07	1.02182e-05	359	426	309	376	423	591	358	294	526	920	498	402	738	1151	559	892	#REF!
gene43287_100195079	3.19456	1.346	1.32163e-07	1.02678e-05	10	23	11	11	20	49	48	30	56	58	56	26	47	132	50	229	#REF!
gene79_106599665	3.71512	0.40933	1.32883e-07	1.02963e-05	4	10	4	2	4	11	11	10	16	24	43	12	33	60	21	128	#REF!
gene44985_106583754	1.61483	3.6709	1.41439e-07	1.09302e-05	126	170	207	190	375	374	237	247	317	494	259	264	377	715	394	545	#REF!
gene41617_106580501	2.8894	3.14281	1.43655e-07	1.10721e-05	30	96	54	54	53	123	120	103	207	200	320	92	196	409	139	827	#REF!
gene21387_106560581	1.8001	5.86617	1.46913e-07	1.12933e-05	707	814	505	915	728	1431	697	683	1551	1851	1607	656	1666	2551	1004	4131	#REF!
gene36184_106575111	2.45552	1.58502	1.54283e-07	1.18287e-05	25	22	18	37	45	95	45	36	102	95	94	54	71	174	91	184	#REF!
gene10075_100195469	2.67002	2.99818	1.55593e-07	1.18977e-05	30	51	66	92	103	99	168	82	327	155	206	39	164	387	187	664	#REF!
gene28231_106567109	7.70513	2.33973	1.58591e-07	1.20953e-05	2	1	0	2	1	9	0	2	153	1	267	6	1	185	16	765	#REF!
gene34399_106573177	2.566	0.820018	1.59811e-07	1.21565e-05	8	7	18	21	61	45	81	14	48	89	41	25	93	91	56	74	#REF!
gene2925_106570480	5.1737	0.965018	1.6201e-07	1.22916e-05	0	5	4	2	5	3	2	2	97	5	35	3	7	64	47	248	#REF!
gene52014_100286632	5.22105	0.575496	1.64714e-07	1.24643e-05	4	1	2	1	149	148	0	125	6	160	158	177	10	153	8	119	#REF!
gene25120_106564264	3.14296	0.755124	1.66082e-07	1.25353e-05	5	12	7	13	21	35	29	28	56	39	61	22	44	71	39	147	#REF!
gene11131_106604448	2.08616	3.65688	1.66867e-07	1.25621e-05	86	142	144	161	216	343	205	144	335	431	317	190	330	642	270	865	#REF!
gene26721_100195450	2.01212	2.8788	1.67497e-07	1.25677e-05	80	84	80	81	135	189	132	104	242	282	206	139	176	341	215	480	#REF!
gene31665_106570527	2.82099	0.0651181	1.69642e-07	1.25993e-05	3	8	5	11	22	30	26	18	54	71	45	12	32	54	39	57	#REF!
gene11852_106605226	2.47831	2.70886	1.69303e-07	1.25993e-05	27	79	47	68	84	159	127	64	181	192	184	100	154	322	168	489	#REF!
gene17684_106610731	2.40391	1.58524	1.69957e-07	1.25993e-05	36	19	23	27	89	54	65	38	199	93	38	48	101	202	63	159	#REF!
gene19775_106612904	1.95853	2.99759	1.68696e-07	1.25993e-05	63	111	87	102	96	268	180	120	440	400	249	113	244	395	201	480	#REF!
gene5252_106592158	3.89246	0.195027	1.72314e-07	1.27416e-05	2	5	4	4	5	18	15	6	16	23	30	7	23	63	14	109	#REF!
gene6872_106600594	1.76716	4.69037	1.73334e-07	1.27846e-05	289	369	277	381	383	590	513	333	739	843	692	420	728	1284	476	1656	#REF!
gene6014_106598258	1.42535	3.20528	1.7444e-07	1.28337e-05	136	134	116	173	167	328	161	127	277	392	337	203	351	376	329	369	#REF!
gene26567_100136577	2.54666	6.87023	1.78239e-07	1.30472e-05	541	1146	856	1282	1237	2496	2090	1066	2691	2892	2275	1275	2111	5476	1687	10895	#REF!
gene46404_106585069	1.87964	2.19306	1.78236e-07	1.30472e-05	54	59	54	49	90	94	67	60	135	168	73	72	166	220	130	235	#REF!
gene4220_106582593	3.87281	0.647296	1.78885e-07	1.30617e-05	3	1	8	9	8	16	27	15	57	31	13	5	46	39	35	167	#REF!
gene38715_100380660	1.51655	3.57333	1.81384e-07	1.32111e-05	170	168	145	207	275	510	403	268	416	651	443	398	353	569	357	573	#REF!
gene12211_106605556	3.16259	1.16288	1.87048e-07	1.35897e-05	7	19	11	12	24	47	43	32	88	56	53	16	62	95	37	208	#REF!
gene46233_100194744	1.69459	5.3444	1.88345e-07	1.36499e-05	505	577	420	657	575	1043	1279	456	1655	1530	1374	478	1254	2266	631	2359	#REF!
gene23818_106562963	2.08114	3.4714	1.90538e-07	1.37745e-05	109	115	120	128	144	200	230	128	303	268	292	155	290	542	219	794	#REF!
gene8442_106602075	2.32471	0.661062	1.98724e-07	1.42642e-05	14	14	18	10	32	26	34	29	66	59	45	35	71	69	54	76	#REF!
gene12261_100141320	1.40667	4.92771	1.9878e-07	1.42642e-05	453	567	368	490	458	776	477	369	826	1109	749	417	892	1492	672	1583	#REF!
gene14686_106607861	1.37019	4.40161	1.97912e-07	1.42642e-05	307	396	287	333	369	623	522	290	525	1088	327	228	542	1020	641	996	#REF!
gene45027_106583789	2.25923	0.818545	2.04115e-07	1.4611e-05	18	19	12	17	19	63	26	16	39	49	36	36	87	78	50	86	#REF!
gene40121_106578998	1.85286	2.72755	2.05413e-07	1.46679e-05	74	81	75	89	106	151	112	74	221	265	211	116	209	346	169	359	#REF!
gene21268_106560450	3.06991	1.89319	2.07034e-07	1.47475e-05	28	27	13	20	26	230	22	8	230	197	132	16	104	407	40	153	#REF!
gene15813_106608922	1.0583	4.66193	2.1255e-07	1.51035e-05	413	453	428	543	599	733	516	412	897	1123	661	699	768	921	1046	894	#REF!
gene27440_100195808	3.26894	2.29935	2.14981e-07	1.51914e-05	2	37	20	43	19	47	139	61	221	88	187	49	197	153	142	418	#REF!
gene40225_106579287	2.61068	2.53224	2.15351e-07	1.51914e-05	35	53	49	43	57	81	107	51	186	129	177	56	117	225	138	519	#REF!
gene10097_106603483	1.44184	4.40072	2.14402e-07	1.51914e-05	295	307	250	424	366	560	443	272	630	865	594	384	620	1077	542	1013	#REF!
gene31684_106570546	2.21627	1.44317	2.16365e-07	1.5226e-05	32	15	28	30	92	93	92	70	108	200	128	58	80	165	110	111	#REF!
gene24638_106563789	2.81728	4.5118	2.17945e-07	1.5284e-05	91	175	203	157	211	381	359	163	713	457	446	182	473	696	349	2458	#REF!
gene29182_106568088	1.85704	3.16422	2.18237e-07	1.5284e-05	95	101	125	108	134	226	184	120	241	420	185	154	258	480	222	505	#REF!
gene43980_106582823	3.33885	0.813746	2.2131e-07	1.5462e-05	12	4	10	8	24	32	20	17	52	58	44	13	41	83	30	163	#REF!
gene38786_106577663	2.71142	3.28618	2.24872e-07	1.56128e-05	50	91	67	80	60	181	143	61	263	208	228	63	196	416	156	933	#REF!
gene44233_106583134	1.49167	4.73549	2.25077e-07	1.56128e-05	384	350	367	463	459	678	643	486	888	949	862	500	851	1058	593	1590	#REF!
gene29322_106568157	1.47096	3.9546	2.24383e-07	1.56128e-05	211	233	180	298	256	518	268	193	436	807	304	326	495	753	404	748	#REF!
gene11835_106605169	3.21758	0.159947	2.34588e-07	1.61955e-05	8	5	3	7	19	41	41	11	43	60	38	25	31	44	25	97	#REF!
gene49825_106588419	2.08174	3.43179	2.35246e-07	1.62025e-05	155	134	73	105	114	267	216	97	277	325	199	159	252	467	280	787	#REF!
gene31310_100195371	3.95141	1.56397	2.36348e-07	1.62387e-05	16	6	5	13	39	62	17	29	42	38	25	11	45	98	32	367	#REF!
gene41362_106579860	2.43124	1.28078	2.36887e-07	1.62387e-05	28	26	19	10	130	24	47	100	133	38	34	66	196	112	58	75	#REF!
gene22697_106561860	3.54351	-0.884358	2.4031e-07	1.64347e-05	0	2	2	4	1	7	4	10	19	12	6	5	15	32	15	31	#REF!
gene18224_106611281	2.06152	2.1216	2.40937e-07	1.6439e-05	46	48	44	48	78	112	101	64	130	199	131	75	134	220	112	260	#REF!
[truncated: 3,100 more rows]

## Sheet: Sheet7
Liver T2 vs T1 FDR < 0.05
[truncated: 4,962 more rows]

## Sheet: Sheet8
Liver T3 vs T1 FDR < 0.05
[truncated: 2,155 more rows]

## Sheet: Sheet9
Liver T4 vs T1 FDR < 0.05
[truncated: 2,604 more rows]
