# Supplementary material for: Leveraging transcriptome and epigenome landscapes to infer regulatory networks during the onset of sexual maturation
Source: BMC Genomics. 2022 Jun 1;23:413. doi: 10.1186/s12864-022-08514-8 (PMC9158274; doi:10.1186/s12864-022-08514-8)
Supplement: Supplementary file 8 — Additional file 8. [file 12864_2022_8514_MOESM8_ESM.xlsx]

## Sheet: Ovary_hyperM_genic_GO
	ID	Description	GeneRatio	BgRatio	pvalue	p.adjust	qvalue	geneID	Count
BP	GO:0043269	regulation of ion transport	16/402	139/11633	2.37e-05	0.0201847	0.0201847	106611671/106600760/106610816/106567450/106603904/100141319/106565299/106570224/106563134/106606743/100141320/106569206/106565294/106578513/106599276/106589457	16
BP	GO:0034762	regulation of transmembrane transport	14/402	131/11633	0.000170473	0.0483008	0.0483008	106611671/106600760/106610816/106567450/106603904/106565299/106570224/106563134/106606743/106569206/106565294/106578513/106599276/106589457	14
BP	GO:0034765	regulation of ion transmembrane transport	14/402	131/11633	0.000170473	0.0483008	0.0483008	106611671/106600760/106610816/106567450/106603904/106565299/106570224/106563134/106606743/106569206/106565294/106578513/106599276/106589457	14
CC	GO:0098590	plasma membrane region	12/523	90/14454	9.31e-05	0.0202882	0.0190049	106603924/106569981/106588418/106589364/106612471/106608002/106609408/106590474/100136908/106603263/106603719/106578986	12
MF	GO:0022836	gated channel activity	30/681	365/19825	1.02e-05	0.00360739	0.00323331	106611671/106600760/106610816/106603924/106604188/106567450/106569981/106588418/106603904/106565299/106589364/106570224/106612471/106563134/106579418/106563399/106606743/106583165/106564707/106569206/106603719/106565294/106578513/106582863/106578986/106599276/106589457/106579641/100380301/106565476	30
MF	GO:0022839	ion gated channel activity	29/681	357/19825	1.79e-05	0.00360739	0.00323331	106611671/106600760/106610816/106603924/106604188/106567450/106569981/106588418/106603904/106565299/106589364/106570224/106612471/106563134/106579418/106563399/106606743/106583165/106564707/106569206/106603719/106565294/106578513/106582863/106578986/106599276/106589457/100380301/106565476	29
MF	GO:0005216	ion channel activity	31/681	452/19825	0.000220957	0.0162201	0.0145381	106611671/106600760/106610816/106603924/106604188/106567450/106569981/106588418/106603904/106565299/106589364/106570224/106612471/106563134/106579418/106563399/106606743/106583165/106564707/106569206/106603719/106590663/106565294/106578513/106582863/106578986/106574544/106599276/106589457/100380301/106565476	31
MF	GO:0022838	substrate-specific channel activity	31/681	452/19825	0.000220957	0.0162201	0.0145381	106611671/106600760/106610816/106603924/106604188/106567450/106569981/106588418/106603904/106565299/106589364/106570224/106612471/106563134/106579418/106563399/106606743/106583165/106564707/106569206/106603719/106590663/106565294/106578513/106582863/106578986/106574544/106599276/106589457/100380301/106565476	31
MF	GO:0004725	protein tyrosine phosphatase activity	16/681	168/19825	0.000228903	0.0162201	0.0145381	106565854/106590661/106565282/106572187/106584549/106573036/106568503/106574153/100380472/106584595/106582631/106579657/106565330/106561046/106573126/106600038	16
MF	GO:0015267	channel activity	32/681	479/19825	0.000281042	0.0162201	0.0145381	106611671/106600760/106610816/106603924/106604188/106567450/106569981/106588418/106603904/106565299/106589364/106570224/106612471/106563134/106579418/106563399/106606743/106583165/106564707/106569206/106603719/106590663/106565294/106578513/106582863/106578986/106574544/106599276/106589457/106579641/100380301/106565476	32
MF	GO:0022803	passive transmembrane transporter activity	32/681	479/19825	0.000281042	0.0162201	0.0145381	106611671/106600760/106610816/106603924/106604188/106567450/106569981/106588418/106603904/106565299/106589364/106570224/106612471/106563134/106579418/106563399/106606743/106583165/106564707/106569206/106603719/106590663/106565294/106578513/106582863/106578986/106574544/106599276/106589457/106579641/100380301/106565476	32
MF	GO:0004970	ionotropic glutamate receptor activity	7/681	43/19825	0.000600339	0.0269485	0.024154	106603924/106569981/106588418/106589364/106612471/106603719/106578986	7
MF	GO:0008066	glutamate receptor activity	7/681	43/19825	0.000600339	0.0269485	0.024154	106603924/106569981/106588418/106589364/106612471/106603719/106578986	7
MF	GO:0022843	voltage-gated cation channel activity	14/681	151/19825	0.000722766	0.0276942	0.0248223	106611671/106600760/106567450/106603904/106565299/106570224/106563134/106606743/106564707/106569206/106565294/106578513/106599276/106589457	14
MF	GO:0015085	calcium ion transmembrane transporter activity	12/681	118/19825	0.00075405	0.0276942	0.0248223	106567450/106577160/106565299/106609905/106563134/106606743/106583165/106563153/106565294/106582863/106589457/106565476	12
MF	GO:0004714	transmembrane receptor protein tyrosine kinase activity	12/681	123/19825	0.00108881	0.0326199	0.0292372	106573628/106560958/106588469/106570040/100194499/106612321/106605839/106586578/106575102/106571329/106600510/106610598	12
MF	GO:0050839	cell adhesion molecule binding	7/681	48/19825	0.00118281	0.0326199	0.0292372	106588412/106609934/106599719/106575165/106607266/106570450/106569973	7
MF	GO:0005085	guanyl-nucleotide exchange factor activity	22/681	315/19825	0.00137583	0.0326199	0.0292372	106560643/106613922/106609220/106580682/100380335/106583746/106567043/106602856/106584026/106590401/106566610/106613240/106567521/106577129/106567565/106588690/106579284/106573430/106561656/106577535/106607499/106579830	22
MF	GO:0046873	metal ion transmembrane transporter activity	26/681	400/19825	0.00149832	0.0326199	0.0292372	106611671/106600760/106567450/106566649/106577160/106603904/106565299/106570224/106609905/106563134/106565077/106569974/106569766/100136908/106586140/106606743/106583165/106564707/106563153/106569206/106565294/106578513/106582863/106599276/106589457/106565476	26
MF	GO:0017154	semaphorin receptor activity	6/681	37/19825	0.00150523	0.0326199	0.0292372	106572068/106567158/106583586/106565213/106575102/106565257	6
MF	GO:0005262	calcium channel activity	9/681	79/19825	0.00152255	0.0326199	0.0292372	106567450/106565299/106563134/106606743/106583165/106565294/106582863/106589457/106565476	9
MF	GO:0005244	voltage-gated ion channel activity	16/681	200/19825	0.00153411	0.0326199	0.0292372	106611671/106600760/106610816/106567450/106603904/106565299/106570224/106563134/106606743/106564707/106569206/106565294/106578513/106599276/106589457/100380301	16
MF	GO:0022832	voltage-gated channel activity	16/681	200/19825	0.00153411	0.0326199	0.0292372	106611671/106600760/106610816/106567450/106603904/106565299/106570224/106563134/106606743/106564707/106569206/106565294/106578513/106599276/106589457/100380301	16
MF	GO:0004713	protein tyrosine kinase activity	16/681	201/19825	0.00161522	0.0326275	0.029244	106573628/106578455/106560958/106588469/106572626/106570040/100194499/106612321/106605839/106586578/106575102/106571329/106600510/100306819/106588771/106610598	16
MF	GO:0022824	transmitter-gated ion channel activity	8/681	67/19825	0.00203264	0.0358625	0.0321435	106603924/106604188/106569981/106588418/106589364/106612471/106603719/106578986	8
MF	GO:0022835	transmitter-gated channel activity	8/681	67/19825	0.00203264	0.0358625	0.0321435	106603924/106604188/106569981/106588418/106589364/106612471/106603719/106578986	8
MF	GO:0051020	GTPase binding	28/681	452/19825	0.00204168	0.0358625	0.0321435	106560643/106613922/106609220/106580682/100380335/106604875/106583746/106567043/106602856/106584026/106586679/106590401/106566610/106604453/106613240/106571498/106567521/106564724/106577129/106567565/106582833/106588690/106579284/106573430/106561656/106577535/106607499/106579830	28
MF	GO:0005003	ephrin receptor activity	5/681	29/19825	0.00282176	0.0474997	0.042574	106588469/106570040/106605839/106586578/106571329	5

## Sheet: common148_ovary_GO
ONTOLOGY	ID	Description	GeneRatio	BgRatio	pvalue	p.adjust	qvalue	geneID	Count
CC	GO:0016514	SWI/SNF complex	3/80	28/14454	0.000484081	0.0246881	0.0229301	106610785/106570981/106607665	3
CC	GO:0005581	collagen trimer	140/14454	140/14454	0.0010657	0.0271754	0.0252403	106590136/106565565/106562962/106582155/106608922	5
CC	GO:0071565	nBAF complex	13/14454	13/14454	0.00226819	0.0385593	0.0358136	106610785/106607665	2

## Sheet: Methyl_Exp_Candidates
				CpG Methylation		Gene Expression
	gene	annotation	symbol	meanT1	meanT4	meanT1	meanT4
GO genes	106610785	AT-rich interactive domain-containing protein 1B-like	ARID1B-like	0.23	0.51	0.701406	1.40094
	106570981	probable global transcription activator SNF2L2	SMARCA2	0.08	0.56	1.97279	3.02605
	106607665	AT rich interactive domain 1B (SWI1-like)	ARID1B	0.39	0.68	2.7813	3.65666
	106590136	collectin-12-like	COLEC12	0.21	0.55	1.03462	2.44987
	106565565	collagen, type VII, alpha 1	COL7A1	0.21	0.59	1.12185	2.74719
	106562962	collagen alpha-1(V) chain-like	COL5A1	0.24	0.53	4.26457	5.93897
	106582155	collagen, type XXVIII, alpha 1b	COL28A1	0.22	0.54	2.40489	3.43881
	106608922	collagen, type IV, alpha 5	COL4A5	0.22	0.56	4.09264	5.12339
biological candidates	106561032	metabotropic glutamate receptor 8-like	GRM8	0.41	0.68	1.97109	2.83874
	106562306	spondin-1	SPON1	0.14	0.38	1.42589	2.64094
	106573225	spondin-1-like	SPON1-like	0.49	0.92	5.35192	6.83304
	100136473	follistatin-related protein 1	FSTL1	0.2	0.46	4.07704	5.09083
	100306785	Integrin beta-2	ITB2	0.29	0.71	2.40742	4.75474
	106566773	semaphorin 3B	SEMA3B	0.45	0.74	2.26268	3.45293
	106610434	semaphorin-4F-like	SEMA4F	0.24	0.5	0.613729	1.9523
	106565257	plexin-B1-like	PLXNB1	0.33	0.58	2.77733	3.78
	106572068	plexin A3	PLXNA3	0.54	0.9	0.787638	1.92781
	106604642	insulin like growth factor binding protein like 1	IGFBPL1	0.08	0.67	6.60898	7.74187
	100194499	insulin-like growth factor 1a receptor	IGF1R	0.42	0.78	2.59993	3.73704
	106600428	GATA binding protein 6B	GATA6B	0.37	0.69	4.03771	5.0684
	106613800	transducin-like enhancer protein 4	TLE4	0.25	0.54	2.59476	3.66342
	106575592	runt-related transcription factor 1-like	RUNX1	0.09	0.27	0.211683	0.785918
	106590177	nuclear receptor-binding protein 2-like	NRBP2	0.12	0.72	0.714258	1.48705
	106613561	nuclear factor I A	NFIA	0.25	0.7	0.843723	1.81467
	106613851	nuclear factor 1 C-type-like	NFIC	0.23	0.52	0.651932	2.04926
	106608626	nuclear factor 1 B-type-like	NFIB	0.19	0.52	1.70576	2.59117
	100136431	aryl hydrocarbon receptor 2 gamma	AHR2G	0.13	0.57	2.36378	3.78593
